# Supplementary material for: Genome-wide identification and analysis of LOX genes in soybean cultivar “Zhonghuang 13”
Source: Front Genet. 2022 Oct 7;13:1020554. doi: 10.3389/fgene.2022.1020554 (PMC9585170; doi:10.3389/fgene.2022.1020554)
Supplement: Supplementary file 1 [file Table2.XLSX]

## Sheet: Sheet1
	Zhonghuang 13	Williams 82	Gene name
Homologous gene pairs	SoyZH13_03G083300	Glyma.03G091000	GmLOX11
	SoyZH13_03G216800	Glyma.03G237300	GmLOX12
	SoyZH13_03G242900	Glyma.03G264300	GmLOX13
	SoyZH13_07G005900	Glyma.07G006750	GmLOX14
	SoyZH13_07G006000	Glyma.07G006900	GmLOX6
	SoyZH13_07G006100	Glyma.07G007000	GmLOX8
	SoyZH13_07G033500	Glyma.07G034800	GmLOX9
	SoyZH13_07G033700	Glyma.07G034900	GmLOX15
	SoyZH13_07G038600	Glyma.07G039900	GmLOX16
	SoyZH13_08G097100	Glyma.08G102900	GmLOX17
	SoyZH13_08G180600	Glyma.08G189200	GmLOX18
	SoyZH13_08G180700	Glyma.08G189300	GmLOX19
	SoyZH13_08G180900	Glyma.08G189400	GmLOX20
	SoyZH13_08G181000	Glyma.08G189500	GmLOX21
	SoyZH13_08G181100	Glyma.08G189600	GmLOX10
	SoyZH13_08G181300	Glyma.08G189800	GmLOX22
	SoyZH13_10G139800	Glyma.10G153900	GmLOX23
	SoyZH13_11G126100	Glyma.11G130200	GmLOX25
	SoyZH13_11G126200	Glyma.11G130300	GmLOX26
	SoyZH13_12G050600	Glyma.12G054700	GmLOX27
	SoyZH13_13G019300	Glyma.13G030300	GmLOX28
	SoyZH13_13G060200	Glyma.13G075900	GmLOX29
	SoyZH13_13G319800	Glyma.13G347500	GmLOX2
	SoyZH13_13G319810	Glyma.13G347600	GmLOX1
	SoyZH13_13G319900	Glyma.13G347700	GmLOX4
	SoyZH13_13G320000	Glyma.13G347800	GmLOX7
	SoyZH13_15G025600	Glyma.15G026300	GmLOX3
	SoyZH13_15G025700	Glyma.15G026400	GmLOX30
	SoyZH13_15G025800	Glyma.15G026500	GmLOX5
	SoyZH13_16G007400	Glyma.16G008700	GmLOX31
	SoyZH13_16G075600	Glyma.16G082600	GmLOX32
	SoyZH13_19G247200	Glyma.19G263300	GmLOX33
	SoyZH13_20G048300	Glyma.20G053700	GmLOX34
	SoyZH13_20G048700	Glyma.20G054100	GmLOX35
	SoyZH13_20G131200	Glyma.20G144600	GmLOX36
Unpaired genes	SoyZH13_10G229800		GmLOX24
		Glyma.07G196800
		Glyma.20G054000
