# Supplementary material for: Genome-wide identification and analysis of LOX genes in soybean cultivar “Zhonghuang 13”
Source: Front Genet. 2022 Oct 7;13:1020554. doi: 10.3389/fgene.2022.1020554 (PMC9585170; doi:10.3389/fgene.2022.1020554)
Supplement: Supplementary file 2 [file DataSheet3.ZIP › Supplementary Data S3.fa]

>SoyZH13_03G083300.m1	+		Up_Stream_Len 2000
gtacatccttacattttctcctaagttactatgacctttgtagagaaaaattataagtac
aggggatgcacttatcatattgggttcatacttatcttgtttgaaagctaagacaattat
ctacaactcttatgttgatcacaaaaaccggtttgaccattaactatgtctaaacctaag
gtaaacattggatcattgcttaatcctgacaactcaacctttgctcaataatttgactat
ctagggggctagacaactcctaattgggtggagccaacgaaatttgttagctaacattca
aggatacaactttcatgaataccacaaaacctaattaagtcatttttaggctacaattta
attctcgttgtgaggaaaataacacgtgcttaaaacaacttattttcactaagcaagggc
atgtctcatcaagcatggtcgtgcttttaaactccatttcgtgaagcaaaagaagcacaa
ttcagacctcaaaacatacccaaattcagaataaataacacaaaatatgtgatcaaatca
tggggaacaaaacacctctatcaatttcaagaaaatatgcaagaattaagaattctcaaa
ttttcagatttctaacattcaaagtcaaacactcaattaaaccatccaattcgcattagg
gcatcaattgacctacaaacatgagcaattcatagttatcattatataagcaaaattaaa
acatataacacacccgaaaattaaccccaatttgatcctctgaggatccctacacatatt
cactctaaccctaattgccataaacttatctcttacctctaagcggactcatgtgtgtag
tccggcagtgatagaggtgtatctagcgatttcataagattcctcaagtttttcctctga
ttgttttgctaagatttctaagcgttagaaaaatggagaagagattggagtctcaatttc
attgtctctatatgaggatcatttctctctctacagacattatatcacaaatcccaacgg
tagaaattttcaaaactgagttcccaaggtggtaaccaaatttcaagatgatccaatggt
taacgggttcaaaattatagttttactgagacatatttaagtgtatgcgagaaaaagaga
ggtttagatgatgaagaagggagagtgaatttgggaggaagaaagaccgtagagacgtat
agtaatcgtaaaaattgaccttgtatgtctctatttataattaagatacttcgaacctat
tatttactttattttttttatttttttattttataaaaataaactctattttactctttc
attaaataaataaccaattaaaacatctatttattctctaaaatatcactttactctatt
tattttctaatactatgaaactcttattttaattaaaaagcctttcttcttatttattta
atttctaaaaactccattaaattttaaataaaactctttttatttattttacgaaaaacg
gaatgctacttttagtctttatgaaaatcttattaattttaaatgatgtgatttaatttc
ccattacacagttttctgttcttagttagaaactaaatcacatcattttgttaatttata
gagattaaaaatgaataaaattttaatagggagaaaaaaaaatcatgatatgacaataga
gataccatttttttaggagagagtttgcttccaatagtgtaccaaataaaaaagaatagt
tgaattccatttagtatgcgaactcacacgtagacaataatttcttagaaattggttagt
gtggcattttcttggtgacaagaaaaccacatggtcaagacaagcaacgtatcagatgct
atgttactaacaagaagctaagtatcagaacacagctaaactagggcaaaatttgatcac
tatggcttatacaaatgccttcattgcagatttttgttagagacaaagagaaacaaacac
caacaaagtaaggaagaagt
>SoyZH13_03G216800.m1	-		Up_Stream_Len 2000
tagcaataatctttttaaaactaaattattttgtgttagtgacaaaatggatgacaaata
aaatgcaacctatgataatgcttgatatattttttgttttatggagttttaaaatgttac
gcaactatttcatttcatttgctatcttaatgtaccgaacaataatgaacaaattgaaaa
gtagataaaaatagtaaatattcatacaaattacacatctaatgcatacaatgtagtttt
tttgagaaaagatacacttaggcgtgtaagtgaattagactcaatccacaaacttgtcta
attcaatttaattagattttttggattggatttaattgattttaatttaataaaattcat
tataattgaattggatgacaaatttacagttttggatttaatcaaaactcaatcaaatct
aatctaatctaatattatattttatgattattctaatataatattatatttacattttga
gttataaaataatgttacattcatcattattgaatattgatgattattgtttatcatata
aatagttattttatcatttttttgttaaataaaatatcttattatctttttgagcttgat
gattttttttccaagacttaagtgacttttttttatggctcaattcgataattaattcag
tccattcaaagttagattagatcgacaaaaaaaataaattcaataaaataaaaattaatt
ggattaaggtaaaaatagataaaacttaattcaattccaactatttacatcctaactcag
atctcatattactcaatttttttaaaaaatatttattaaatatgtaaatcaataactact
ttctttgaaagttattatttcttaaaagttaaatatttagatgattgtgattagcctatt
attattattatagcttaaaaggaaaacttttgttgaatgcaaacgaacgggtgagttgga
tgaaattgaaaggaaaacgatctaaaagcatcaacgaggcctgacgcgtggtatttcaaa
tcaagtcaagttttctttttgaaaaccaaatcaagtcaagttactatctcgtttgcagaa
ttcctacgcgttgccagtaactttttaccaaactttcgccccaagaaattaattaattaa
tgcagcaatcccatatattgcaatcaaaatcgaagaagaatacaattttaaactctttaa
cattcttaagaattttttaattaaatttcttaggatttttcatagaagggggcagaaatt
caagattcccatgaagggggaatttctttataatcatctcttattcacataaatatttta
cacatagcaaacatatttatggtattttcagaaaacgtaattcttaaaaaaatataatcc
ccgctgtaaaaaaaagaaatatagtttttagaaaacatggtttttggggatgaaaaaaga
ttataaactcaatattttatttttttcatatgctttcttaaactaaaatttaaaagtaat
atttaaggtatttttcattagttgcaagctagtataaaataatacatcaaaattaatttc
ataaaaaaatatatatgttgttagacaagttattttaaacattctaactgcatattgaag
ggaaaaaaaaagttgaaagaactaattaaacatgaacttttcttgtgtaagaaaatctag
tatatccaaagcacataattgaccgcatgtttgttttaacattatataaccttcgttcaa
cgtacgggtttttacactttcttatgcatcaaacatgagaacaagaaattgaaacttttt
cgtacgttcaacggaaaactaccatgtgactcaaacattaattgcattaatatctctctt
gcctataaatacacaacttcatgaacaataatatatatatatatatatgttcacgtcaca
gagaatatttgatcagtatttatttaattattgttgttacttttgagagaaagtgtcaag
agctttggttctgaaagaag
>SoyZH13_03G242900.m1	+		Up_Stream_Len 2000
aaaaataaatgaattaaatttgattcattcatttaaataagtttaattaaaagtttgact
tgtttaaaacaattaaaacttgagtttaatttgtttaactcatttattacttaattagtt
ttttattttgtgaaattttttccttaaattattttttaactttatcattttattatttaa
tataacattttaatactagataataatgagttatttatataattttaatattagataata
atctacaaataaaattaagtggaatgatataataaaatttatataattttaatttttttt
tctctctggagttatttatgtaaacaagttattagttctaactggtaaaacgaacttatc
ttatttaaataattaagttaaacctgaaacttatatttattgatttaattaaacaaacaa
gcttggtcaaacatttaatgaattaagtttgaatagttcacaaataaatttacttattta
tatttctaatttaaatcatatgattataatagaaaaatgtaagtatcaacattatcatac
aaaatgtatgcaaaaagaattttatttttatatatgtccgtttataattgtttatcgtct
gatgacaaaaatgccatcaaccgatagagaaacaaataaataggaatttgacgtaaggaa
aaactttaaataaatttattagagtttaattttcatgtgtggttcgtgtaatttttaatt
ttttacattttagatttaatttttgaagtaattattataaaaataaattattttattata
tatgatgatttatgtcgtatataattaactagtattttagtttctacaatacacataata
aatatttattctatataactgaaatttataataaatattttgaaagtataaattatatta
taattaaattttataataaataattattttttaacatataaatcatattttagattataa
taaataatctatattgtgatacaatctacaaagttattttaactattcataattttctct
aaaaaattatagaaattaaatttaaaaataaaaaataaaaaatatattgaaagatataag
atactaagaaaacttctcaaaaacactctcattaaaaaaaaaaaagtcatcgttgaaaga
ataatacctaaaaatattctcattcaaaataactattctaatttacatataagattcatt
ttatttgctaaaataataatagtaataatataatttatattaacacaaataatataaatt
ttattggtattcaaaagggttctatagtaaattatatataacattatctattttgtcttc
tgttgttctatcatttgatgtgtatcaaacataaaaaagagaaatcttaaaagtcattct
aacatctggaaaagataataggccagtttttgtcggattaaaaaactaactctagtataa
aataatccaataattatttttagagattaaaaaaagcataaactaaattatgtttgatta
taatcataaaaattattttttagaaaagaaacagtttatttcattataaggaattaaaca
ttgtttctgattttaatcaaattttaaattcttttaacttcgggctgttttgaaaaataa
aataaacataaaaaagaagaaaattataaataagattcttttaagggggaaaaaatactg
ttaagcaacggcttgaatgtttatgttattataagaattgattgtatctgattaaattaa
atatttaaatatgaaacgtactcaaggtcaaaaaatgtctgtttcccatcgacgcggagt
tattctgcctaaagctggttttgacttggtagccgattcaggtggattgacaaataaatt
ggcctagggagtagtatgtatgtatgtatgtttttcttttcttaaaattaaaaaaacagt
ttgatgctgtctgacttatcatagtattaatcaaatacgaggctgctcatcccgacccgt
tccattgcaagaaacagaac
>SoyZH13_07G005900.m1	+		Up_Stream_Len 2000
ttatttatttcttctccgttctattgctcctttaccaaaaaaaaggttatagacacgggc
ttaataatttttttaccataggtatagaaattaaattaatactatttttttagtatggtt
tagcctacttttaaggaccaaattgcgcacgcgtgatataatattgcataaggttcttta
aataatattatcttggtaacggtgccggtcatattaatgcgttattggtttaatcaatga
gagagaccaatttgatagaaattgaaaacattcttttggtgtgctcgatgctctaagacc
aactctaactccaactacaagcgggacttggtttattttttagttaagaatctgatctta
tatagatttatatgtgagctggcatttacgtgtatgaatgatttatatatcattttttgc
aattaataatattttcttgctattagattcgataaaacgtcatttttgcttggcacgtga
tggctttcctatttgttgttggtatgtgagttaatctgcgggcagtgagctacccttttt
ttttctgtcctctaggttttttttaacttattgttataaatattggtgtaatttttaatg
aataaacaataattttggtctccaaaaatataattgtaatttacagtcacttaggtttat
gaaaatattaaaatttcaaaaaatccctttaaattattatttgtttgttactttaatttt
gtaaaaaaaaattaatttaaattaatgtttgtgcttacatgatatattatctgtctgcct
ttgaaaattaagatgattaaaatataatcatacaaaaagattaatttgtttagtttgaat
ttaagattatattcaaatcaaatcacttataatttttatgtggttcgaatgactttttaa
ttaaaaatcaaacaaattatacatcacaaacactcttaaatgataagtgataattcaatt
attgttgttttagtgtctgactagattatcacatgtacattgttaagaactaaaaattaa
attttaaaactcaattaactctaaatagtattataaaaatcaaaacagacgtagtaaatt
gatataatgatagtataaataaaaatactaataattgaagtatgtcaataaacaaaaata
atagtgaaatatttattgacagaaatgaaagtgtcatagtttagatatatgtttgagtgt
ccgttgcaaataaatattgatgacaaaataaagttttcaaaatcatctccaccattcttt
ttgtgttcaatttgccatgaagcattggatcgtatctttaaattcgtgcacaagtttaac
tgaaaacttgccctgaatctaacacatgtatatatgaaataataatatgtaaaacttaaa
ctttttagtgtcgtaactttttgtagattagacaatgaaaccgtgtaagtgattgttaga
tggtatatctctaatttttcaagtaaggtttctgacttcaatatttgtgtttgaaaataa
ttttcacaaagagagataatctctttattatattgtatggatatgtacttttgacacaaa
cataattgttttaaaaatataattgaactatattaatttaatcttcaattataatataat
tcatcatgacattaagttatacttttaaaattgtgtgatattaaataaatcctttgactg
taaaaagacacaagaaaagttaacaagattaagctaattaataaattaacttgatggata
acatcaataaatgatataataaaagacacactaataatgtgatcatatatacatcacgtt
tcatatgttgttagcagccaatatattaataatcaacctcggctgcaacttgagagtaaa
agcatgttgaaagccacatctctttcaatctataaataacctactttgcatcgtcacaac
tcacaaaccacaatacaaagcaaaagagaacaaattaaattgttgattgttgatagcatc
atcaagaagaagttgcaaag
>SoyZH13_07G006000.m1	+		Up_Stream_Len 2000
cactttgtttgcaactcatgggtttataactttcggaaatgcaaaaaggatcgcattttc
tttgtcaatcatgtaagctctgcacctacgtactcagttgtttcaaaattattcaaagta
ctatgctaataacgtttagaaaatcttggagacaagcttggtctgaagagagaaggaaat
gggggagagataatcaacttttttcttaatgaatgaaatgaggtaaaaaagaaaattcag
ataaatcgcgagttcgaatcctcgttaacaaaaataaaaaaatattaacaattaacgttt
gtcgatgaaaaaatgtttacaaaatctcacccatctttgtttttcaattatagtccaaat
aattttgactttcattctctttaaatgaagaaaaatcatgaaattatgtattgtagacat
atcttccaagtgagacaccaggtccactagttaagtacagagaagaagaattggaggttg
taagcgcagtgactatgataggatctatgattatgatgtctataatgatttgggaaatcc
agatggtggcaatccttgcccaatccctggaggctctagcaatttaaaatatattattat
caatctattttacaattgcttgattggtaacagatcccaacagtgagaaaccaggccaga
tatatgttccaagagatgaaaattttggtcacttgaagtcatctgatttccttacaaatg
gaatcaaatccttatctcagaacgtgatacctttgttcaaatctataatatttggctaaa
agattgttgttcatattagattaccatgatgcattcttcccatatttgacgaggataaac
agcctaccttctgcaaaaacttatgccacaagaacaatcctattcttgaaagatgatgga
tccttaaagccacttgctatcgaattaagcaagccacatcctggtggagataatttaggt
cctgtgtgtgaagttgtgttgcctgcagctgaaggtgttgaaagtacaatttggctgttg
gccaaggttcatgatgtaattatggtgaatgactctggctatcatcagctcataagccat
tgctgagaattgtgaagagtagtttatattcacttggactatggtgccttcctgtctcta
cctattcactcatttgctcgtcccagttggctttcaatgctttcttctcctacttcctca
actcattcaagttcacaccttacataatcaactccctagtccttctcaccatttcctcaa
ccctcctggtgtttcaaaatgagtcatcatcagatgatgatgatgattcagattccacaa
aaatctccacgaaaaagtatgcgattgaattcatatgcacagttggtgcatctgcagggt
atggactactttcaaagtggtcttggatatgatattatacccttcccttgtagctaccct
tgtatctataaagactaatataatgtttgataagagggaaataaaacagagaaaagagat
tttcataaactgtttggttcaatttttagaaggaaagggaagcaaaattcattcacgtct
aatttttgttccctctaatatgggagaatttggagaagcaaagaaaattttaaatatttc
acttgaaataactaaattttttttacagatttaaaattttaagaaaataaagtaaattta
tttttaaagctccaccccttccctcgtgaagcaaaaaagaaaatgactatatttcctcca
ctccattaaaatttattccctccttcctctcaaccaaaaataatgtctaatcagcatttg
ttttgactcttgtgtttcagtatgtaagagaatattataatataattggtttatccataa
taaacaaattaaatgggtgtgtaagaataaaaaaataggatgcatatagcacgtggtgca
taggaggagttaggtggtatctataaataggtatgatgcagatgggggttagtaagtaag
aaagtaagaaagtagcaaag
>SoyZH13_07G006100.m1	+		Up_Stream_Len 2000
attgaaatgttttttttttttaattgcaacatgaacaattctagttatgggacaacaaaa
acaataatttccatttatattggaaaaaattcagagaggtttgttgaatttgtcattaac
atttttctttttttgttttggcttgattaagaggattggcagttgaggatccctctgccc
cacatggtcttcgccttgtgatagaggactacccttatgctgttgatggacttgaaatat
gggatgctattaagacatgggtccatgagtatgtctctgtgtattacccaacaaatgcag
caattcaacaagacactgaacttcaagcatggtggaaggaagttgtggagaagggtcatg
gtgacttaaaagataagccttggtggcctaaactgcagactgtggaggatctcattcaat
cctgctctattatcatatggacagcttcggctctccatgcagctgttaattttgggcaat
acccttatggaggttatatcgtgaaccgtccaactctagccagaaggtttatcccagaag
aaggaaccaaagaatatgatgagatggtgaaggatcctcaaaaggcatatctgagaacaa
tcacacccaagttcgagacccttattgacatttcagtgatagagatattgtcaaggcatg
cttctgatgaggtctaccttggccaaagggataatccaaattggactacggattcaaagg
cattggaagctttcaaaaagtttggaaacaaactggcagaaattgagggaaaaatcacac
agaggaacaatgatccaagtctgaaaagccgacatgggccagttcagcttccatacacat
tgctccatcgttcaagtgaggaagggatgagtttcaaaggaattcccaacagtatctcca
tctaaaatgtgtgtgtggtttgcttatctattgtgcttttgaataaaatagacaatactt
gtctatggttattattggctgtatgtctgtatttggatgctctcgatcggtttgcaagta
ataagagtgttttcactgtcactttgtatttcgatcatcttaattatgtttactagtaat
aatgtggaagctgtacgtttgttaattctaggttaaataatagagcaattgtttttgaac
tatttgagaattgttaaggtctcttcactagatcactatgaaatcctttctcaccactac
catgatttatgaccaagtccttcaactatgtcacatgcttacctttcttgtgagtcgtag
tctagctacatgacacaattcttagggaccatattcttgatatcacttctctgactcata
aacaaagataatatatatatatatatatatatatatatatatatatatatgatcagtttt
tttattgatctacaatatccatctcaatattttaaatatatcattgcttcacatattcca
ctgatttccaaagaagtcaatgtagaatgacaatgtgaaaatcattttttatactagtga
atcagtatttcatgtttctttagaaagataatttttttataaatagttattaaatgattt
atttttatttaataattttataataaatatttttttattttcttaattggtagcatattc
atataattaaaaatagaaaagataatccggaacgtccaaactcaattaaaaagaaacata
aattattatttaaaacataaaccatatttttaaaaaaaacctaacccaatgccactgtgt
atataagaacagaagaaatcaaaagaatcaatttgaatataattaagtatgcatagaacg
tgttgcatatgggggaggaggtgcccatagaaaaatgaattaaccggtggagctcatatt
aaaaaaatgatgtttatactttctcccttctcaagtcctctataaataccaaaatattct
tggcttcctcacaccacaagcttctccttcttttgggaaaagattaacaataaaagtgtg
gagtactgttgatagcaaag
>SoyZH13_07G033500.m1	-		Up_Stream_Len 2000
ctaacctaaatcgactgtgtttcttatgcatagttaaaacttgtggtcatgcagacatca
tcgcaatggtggagaccagaaggagcaactctattcatccaccaaatcctcaaagaccta
tggagaacggatagttggtaccacccacattattaggatacattagtagttgagagatac
tattttaacacttcattatttttgttaggtaattaacattctctcaaataaattattcac
accaattgtgagaatacaacaaaaattacaccgtaaaaaaatactgacaaacacaagaat
ttaacgtgatttgacatttcttacatacgtccatggaatcgtctcaaaaaggtatttcaa
tattaaaacaatgattacaaaattttaatttaccacaaatagtgtatcactctataaacc
tgagtaccatacctaatgattacaagaaataataacatttttacacaaaaatacttttgt
gaccttgtttcacaatctctcttctcacactttttctcttcatgtgttgtttattcacta
aatctcttctttatttagatgaaatattaccaccaattataataaataagttttctccaa
atttgaaacaaaaataatttttaatatatctattcaactaagttttatctagtaaaatgt
aatcttttactttatatttaaactacctaaatcttaatgataaaaattcaattctcaata
tatttacactttatcttttgacttaaaattctacaattttaaacattttatcaatatttt
tttgattttttgatttcttttttttatctcatcatatcatatattatacttatatttttt
ttctctttttctctaactcactaggtatataggatagcattcgggtgtctaaaaatattt
atccttaataatttagcacccaacgctcacactgtcaggagataggagattcattggcaa
tcaaacacaatcgacagagcaaatgaattaaaataaactacattgataggaagcacgtga
aatgaaaatctctgccaaaatcccgttgtaaaattccaaaccacgtgctaatttactaat
gtatcctaaaaatgtttagttatttatattttctttttatatttttaacctttcaagaaa
gaaaaaactgtgctcagccaccctacctgaggtaactaatcgtttgtattttatttattt
atttttataggaagctagtcactctatttcttgtctgagtcagcatagtagttgattcat
atatttaatgtgtttgaaaaaacattaataaattgattttgattaaaattgattttatga
aattgattttaattaaaattaattttaaagtattataatttatgtttgaatgtttttatt
ataaaattaaattattagaaataaaatttagtataaattttatgatacaatataaaattt
atttaaaattgttttaacttaaaattaattttaaatttttttgtcacataaaactaaaaa
tgtaaattttaatttaaaattaatttaaaattctgattcaattcttagatcgtgaaatca
aatatataattaatatagtcattctgaatttatttatgattgttatatttattttctctt
tcattttaaaatttttcaaatcatagtacatcaattattttatctatctctctctctctt
atttcactttctttccacgtcttctatcctaaaaaacagtgtaggtttgtcatcttcctt
tcgcccgtttatgcatttttatgaaattctcaacaaattatgagcatatttgcaatttac
tcggagcagaaaattaaatgtctgtgaatgaggtgatccagcattggctcatttattctt
ggaacatacatgccacatttatctataaataccctcttctagacaaggcacaaggcacaa
ggcacaggcttccctccctcctttgaagaaacaaattagaagagtgtgttgtgttgtgtt
gaagtatcaagctagcaaag
>SoyZH13_07G033700.m1	-		Up_Stream_Len 2000
acccttgcatgcgtcaaaatataaaaggatatgacgtaaaaaatatatataaaaacaata
ttctttttattaaatataatttctgaatcgtcaaaaaaaaaaaatcatttctgtcggaag
tgaacaaacttacaaacctcgtgttccgcatgggagttataatattataatttaatcact
agtgagcaatatatgcggccaaaaaattaatgatgtctatatgcttgctgaaaaaaggaa
cgtgttcacacctcatctgaattccgaagcatataaaaaaaaggaaaatcaaccaaaaaa
aaatgtttcaaaatatataaataggcgtatattttattagttcgacagtatagctaaaat
aattttcttttcttttaaaaactatttcaaattgtataaataagagtatatttttcaaat
ttaaatatatatatactacacttttaatttttaaaatttagaacatatgtgagcatgcag
aatcccacgttatcaagtagtacctttagtttcttaagactaactagtccatgtccatcc
actaacaaaatcaccttcctaaacctcttgtcacattcttaatttatctccaagttggtc
tcttagagatttatctcctgatttgatagggtattaggcattcatatatttttttctctt
taaaattagtaactttcgcttattgattagttgaggagtagttagttaagtggagtttgg
ttaagtttgtaatctggttcactacatgtgggtgaagtcttaatgcgtgtaataacttat
tttgttgtttttcagttttgcatcttcaattcaatgagataaggatgacaattctatcca
actctaagatatccgcaaaaaataatgataatatattgatatagtaaatattcacttgat
agggatgagtaggagatgttgcacgcaaaatttaatggaaataataagtgcaggtatgga
tatagtagcacccacttcatacccacaaattgtgaatgtaaaaaaagagtttaattcata
tgtatagttaatgtaaaatttgcgctaagtttggactggttgctgagggagacgtcacgt
acgttgggtaagatttgcatgctaaacgagatactccttactttaacttcttcttcaagg
ttttatttaaatttctgcattaatttatctctaaaacacttgtaatttctctccttttaa
attatgttggtaaaaaattaaaataatattaaaatcctcattattctctgaacaactcta
taataaagaaaatctaaccattcttacctgatttgattatgaattagactaaaatttaac
aattataattcttctttacatatgttgttgatgtgattttctacataagaaacatattac
actatttatttatcgtacgaatttatggaagtaacgttcaagaaacaaataaaatcaaaa
gaagatacaagaatagatttacaacaacggttgaagaatgacaatgaaaatgaagccctt
aaaaattaagattcaatatatttaggggtgacattaataatattttttttttaaaaaaag
ataatttttcacgtaattttaatcaattaaaataaaacatacattgattgatacaacaca
caaaagttaatgccgccatttgtgagaattctatgtaaaaataagtttttataaaatata
aaagttaaattagatgatataaaaattgaaagagaaaatatattttttactctatttatt
ttttaccgctgctacatgtgctcatccgaagaatttaattcattgtcgggaagcaaacta
aacatagaagtaggaaatacgatatttacgaatatgcccatgcatggtgcagaaaaataa
ctgtgcagcattgggtgattcattataggaacactccctcatttgtctataaatagcctc
ttcaggcacaccaggaagccacaagtctctctataacgatctttgaagtaagaagagtgt
gttgtgttgaagtatcaaag
>SoyZH13_07G038600.m1	-		Up_Stream_Len 2000
tacgtaccaaatcagaaaagagaaaaaaaaatagttctactcacaatagttttttttttt
cactttcactttcatgataaaagtgtaaattaattaggaagaataacattgataaaaaaa
aaatattatcttgaactttaaatttgataggtagacagacaggttttttttcttaaaaag
tctcacactagaaaaggaactagagagtaccgaagagattaaaatgcaattaattaacta
agtccaaactttaagatgtatgtttaaaatttaactcaaaggattaagaaagtaaaataa
aattccgttggattcacatatacgacataattggagagaaaattcatgttggtacaaaat
tttcttgacttacggggataatcatatgttgttagcgaaattaatttttgatttaatgaa
ttgaaaacacttataatctcttatcatgacaaaaataatatatatttgaagaaaaataaa
taacaagttgtaatagtagtagtatagaatttgaagacaagtttgatgttaacatgaggg
aatctattttggaggttgactggtgtaccggccatgaatctatctctgctgcgtttatta
gtcagtctgaaatgcggaattcaagatcctggtcattagtcaagaagagagggtcacaat
taccattttgacacaacacaacgtgaaataaacccgctttccgtgttgcttctctcaaac
cgcgtttttcacttggaaaccaccaataccccagtttccagtttgactcaccagccccct
tttttttttttttaagtgaacaataataatagtcagagccacaaaatccataattcccgg
ctaattaaaaattaatgctattataaattatttttgaaaaattaaatttgaggatatcaa
attattttatgcttattattgaaaaaaataaatatcattttctatatttttaaatattat
atatatttagcttttgttctatatttttctataatatattgactatagtgttaatgtaga
aatactataagagaatataatatcattttaaatatttgataaataatactatttaagata
ttcaaaatatacttttatttattttgaataaataatttaaacatacttgctaacatgaag
aataattgttatcgaagacatatatataaattaaaggaattaggcgggccgtgaccctta
ttacctttttgaataataatacttgtatattctattttttttatataaacattataattt
taaaatttactaattacatatattaaaacttgtttatttcaatttttaaatgtttaataa
atcagtccccaattattaattgttatattttaaaattaaatcatcaacgttaaatatttt
tttgtaaggtttgagttaccaaggttttccaacaaacttcaatcttttgtcgacaattat
tgatgattaaaaaataaaaataatctaatgtaattataatttaatttatttgcagtccca
atgttaaataattttacagacaccaaataagaatcttattgtatttaatttactaagcga
atttttatttattcccgcgttaaggtattatacggttatatataactatgttcaccaaat
aattaaaatatataattactaatgttttaatggtgctccaaaatgttatcatgaacacca
tattaagcaaatgaatactagttatcaggtttggaaaagaaaaaaagaagggaaaaaatg
tggacggtgaagtgagattcatgcttgcccattgcaacctttatttaatcttcctttttc
cttctctcaactgtataaaagaaatcatagccagctaattccatttcaaccgacacgcca
ctacccttctctcacaaatctatttccattccattccctcagagagagcaagatcaccct
tctatagagagaaaacacacacacacacacacaaaacaaaactcaaagagggtgaagatt
ttttggaacagaataagagt
>SoyZH13_08G097100.m1	-		Up_Stream_Len 2000
ttccacaaatcactgccgacccagaaaagtacactgttacagcagatggtgagaacctca
ccagctttgcaaccacctatgctcccctttctcgaaattacttccttttttaagtactag
ctccaataaataaaagcttaaatgctctctcacctaaggttttaatgtgtagcatttagt
tcccctaatcctgttcttatgaattcggatacaataaacttaagtttgttggtttggtat
cggttctgtttttgtactttttaaggcataactcatgttgtggtgaagatgcacaagata
gaattaaatcacttgatgaatccatgttaaaagaataagaagaaactaggggcaaaagta
gaacaaagctttaagatggtagtaatgtacttatattgctgaatgttttggacgtttggt
aacacatgcatggtgcaagagatgatctttataaagctagctacacttgctactcaaggg
ttaaaacttaaaaactagaaatggataaacacaaaacataactgatcctaattactagca
taaaatctgcaacaaatgacttagccaaagactaatcttacttagtcaacactaccttaa
atttgcatttttttctaacttgtttctttttttatttacttcagttctttacattttcag
ttatttaaaatcatttgcaatctttcttctactcctttctttcttttctgttaaatttta
atctacatttccagtatttagtttcatcaatctttcagtatttttttctttaaaaagaaa
tttttatataatgaattgaaagtcgaacatcattttttccccaaaaactgaaaaaggcat
atctcttttatacagctttttttattggacgtcttttcaaaagcacatttaatggttaga
aagttcagttataaaaatggacacgcaaataattgaataggttcctcaatttcctcgtgt
tagtttggaagtatataacatatataacattttttttcataaaataacatacttacatac
attagcacagaaaaaatgaaaaaagattcatagacacaagtggctctacagatacataaa
gagaaaaaagtaaaaaaaaaaatagtcacttaggtatatatacaaatatactatacaagt
ttccatataacattatttgaaaacaaaatcaggtataattggtttcgggatgtttagtgc
tattctaagtgttctttgttactttatttaatatttttttattaaaattttattattaat
ttgatttataaaaatctaaagaatatttcagacaaaaattattcgaacatgagcaatcat
agacctcttaaagtaataaattaaaaaaaaaatagacctcttaaagtagcattctcgcgt
ttccattgcggttgttacctctattgattatcacatttctttagtacattaaaaaatatt
taaaaaattgaaaataattttaagaatttagttacaatatatctaattggtatacttttt
tacatcaatagttaattaaaaaattatataaaattaaaaataattattataaaaatcaac
cattttacattttaatgtaagagatatataaagagatacaggaaaacgtttatgaatata
tatatatatatatatatatatatatatatatatatatatataattataggacacatgatt
aattaatataggattattataatttaattagtaattttgagtttgagtgtaaaatataaa
attatgttaaatatttaaaaagagaattttatcctaaatataattttaattggctcaagt
gtaattgtttctaataattacctagtacacgagataggaaatttgttgtgaggtaagaat
tattcattattgttaagtgtttttttttctatataaaagaatatgaaattatgaatagtg
gatggtagagaagacagcacatgcaaattatagtatttgtaatcacggcagaatagtgct
ccatcatccgtcaacccata
>SoyZH13_08G180600.m2	+		Up_Stream_Len 2000
gacacaaagagacggatgacatatttaagagttaattacaatgaacatttatgtgatttg
tttttattgtatttatctttcttatctttttttatattacttttaacctcatgttatttt
ttgcaaattttttattattaaatttaataaaaaaacattcatttataaaagaaaaaataa
agccaaaagaaaatgatctttaaacagtgacatgaagaattttgtgagataactatttta
atatctaattatatataatttttttggtttagttaattaaattttaaatctaaatttagt
ttcttaaaatttaatgtaaattatgttatatacatatttttcatcaatcagtttaatgta
aaacaattacaaaattaaaaggaacgaattcaatatttaattaggtaattgtgactcatg
aatagtcatctccgacattgatgtctcctactaatttatctgctgtggcctgtaggtaat
gaatgcgaacgatttgggtcattttaatttattttaagtttgttttattaaaatttcttg
ttattcatgtaaaatttactacttattctattaagataagaattttctaatatgtaatcc
gtgagccgtgccgtgcgatatgtgaaggtgatgtacaggttgtgacgtgcaccactttgc
cgtgttgttaaatggttgcttctagaaagagctaagttttattgctttatttatttattt
tcaatttttttagtttattgagcaatgatatacttcccttccttctagaaagagctaagt
tttattgttttatttatttattttcaattttttttagtttattgagcaatgatatacttc
ccttcgcaaccgcacttaaaaaaaaagttaatttaattaattatattataattttattta
tttatttatattaatatttcaataaaaaataattaaataataatatataaagacaaaaat
aattatgcatctaaaaattaaaaaataatcttataattaatgacgaaaaatgtaaatatt
tatatattatatacattgaccttcctagcatactctcatctaatttttactggagtatga
tagtatcttatacaatttttttaaacaacaaaaacaataacttcttgtctattagtagat
ttacttaagatcaatattatagtaattatgccgttgcttttatccgtattattctccaca
tttctctctccaaatctgatggctcgacaccctggtagagaagctcagccttcacactct
tacaatcaccttctaaaatttattttgaatttgttttttttttctagaattacacataat
attaattattaagaaaattatttttcttaaatatttttattgagtttaattcttttaatc
tttcttatatatcattcattaatatatgcatttatttctgctatacatgtgaatagggaa
aaaaataaagcttccaacataagacaaaattagactctcacagcagagtctaaaacatta
atataattcacttattatttattgaatttaaagaagtcactcataattaagaatattttg
tgaaaaaagattaacataaaaaaatatgtttagtattagttgttatgatgaaaaagatag
tcacaagtatgttagaattttatacaaggtaattaataactacatgacaaaatgatgtta
ttattaagctattaactccaagttaaataaggatatcgtgccgaaacgtgttggttataa
aacgaagaaactccttaatttaaagggaaacccttgctaataatcaatgttctcttatca
tgttagttggaaagaataaaaaatgcgaacctttcattttcctcggaacatttggctcat
taaataattcttagtttttgtctataagtaccttgcatcactgtgttcttttcctgacat
ctcacaagccaaacaaggatgtaccatcgtttttttccataagaaaatatcgttggtata
gcttaaagaagtagctaaga
>SoyZH13_08G180700.m1	+		Up_Stream_Len 2000
ttcttttttttttctctcatggtcatggatgccattgatgattaagttcttatataactg
gtttctcatcctttcatcgtgttttcgacaaaggcttagttgctgatgtggtattgtgga
tgaattggcgtggagcggttgcggtgctcatttatgctaccgcattgtgatacctcttcg
agcgtgttggttacaatttcttgtcattcgtcatccaagttttttgccaacaaactttga
tgcttgctttggactcttggaagccgtcgaagttgatcgaagatttctcgaagtttttat
tttgatcaatgtatttccgacatgtttcgctttatttcctgttttcaattttttttcttt
tttcttttatctttcttctttaatgttgatgtattgtattcttcaagctacaagtgtttt
caacatattccagcttgtggggggtattagacataaaattaatttagttagttactaaaa
gttatttgagtaagttagttggttactcaagttatagttactagaagttatttgagtaag
ttagtgttagttactatctttatatagatacatcaactttgtaatactttgatcaatgaa
tgaattgaatgaattcgaaaattatcgttcatttctttcattcctaatatggtactctgg
tagtcgctttactagttttcttgttccatatgcaagcaactcctctccattttaaaaata
aaaaaaataaaaataaaatagcattctctgaattcatcttaaaatattttttaaataaat
ttcaaacagaaaattgattttaattataatgttaataaaacattcaatttttaaggaaat
aacctaattatttatgttcaagcttcaatagttcaacttgatcgggtgactttaaatatt
tttttaataattctcttgattgaatttcacgttcccttttttctattttaatttaaatat
ttctttaaaattctcttaattttttttctcttctacaaaccaaacatacaccaggggtgg
tctggatcgggtgattttaaagctgaactgctaaaagtgctaataggaggtggatattaa
cgtttgacattgtatctgttatggacaaagagacatatatttaagagcagggcaaagtag
tttattgcatgagtggggaagtagttagctgcatgtaatacttcctcagtacgtaattgg
aagctttttctttttagaaattgatttatttttataagatatttttaaatttttagatgt
attaattatttttttatattcttatttaatttaattattttttctctaaactctaataaa
aacgattaagtgaataaaaacataaaaaaatgataattttagaatgataatataaataat
taacaaatttaatataattaactaaattaatcatttttaggagatataaattaattgaaa
tagtcttctaattaaaaacaaacgaagtataatgttatgagaaacttaaaacttggtggt
tgtcgcttcctgtgacaaacgaagtataatgttattgcatttaattgattttaagtgtta
gtcatattctacttcctacatcgtttataaaaaaaattaatataaaaattgaatatgatt
aacacttggaggcgtccattagaatgacgtgttccgttacaagacaaatttgtatttgaa
atcacttttaacatgtaaatatttttttcaaatcacctattttgatatttgctcttacca
aattattatattcgtacaagagtctatttaattagacactctaacaagtaaataaataaa
taaatgaatagacgctcaaacagcacttctggatcttaacatcttaatctcatgatttat
catatttatgacagatgtattctttagagtggtatgtactaagacatgcatcattttggt
atctataaatattaccttagattgtattattgctcacaactcactagtcatattccgatc
cgtaagaaaagatcgttgca
>SoyZH13_08G180900.m1	+		Up_Stream_Len 2000
gcttatgagcatgcatcgttgtgtctgtgtttgttttaagttatgttatatgtattgctt
cagctttccattccactgtacgttaagccggaataaataagctcagtggcagatttcctg
ttatgaccgggaattctttttatttgagctttgagttttcttttgttcaaaacttattat
tattattattattatttactttttcttctattttatttttattacttttttttaaggcaa
acatattttattaaggaaatgaaaaagacttaaaatagacttgtacagtcctgcacaact
ataccaaaaaatcttcccaaatagaaagcctttcaatgttgagggatttgaaacaaaaaa
tatcatattccctcaaaagatatacccccaaaaactacactatcttttagaattgttata
agcatcctaatggattagtgcatcaaatgaaatcaaatgaaattgttcaataacttaaaa
gaaaaattgttcaataaaatatgtacatcaaatgaaatcattcttattattaataattat
agataatttttttacttgctctttttactctttcttttttttttctttttttttttattg
tgctatgcacgctagttgcactaaagtctcttaagttcgatcatcatggctttccaaaat
tttgtagcggtttacagcataacctcaaaagttcaattttgaaacaaaggtttatctttg
ctagaaaatagtgattggcttctgatgatgttttcccttgttgcatttaaactccttttt
cgtacgtatgcatggtgtgacgttaagggtgtgacgtgtgcgggtaagttgcaaagtggt
gaattattctttagcttgtctgagagaaagcggatacattttattcttttttatttggtt
tatttgtaactttaaagtttaaactacaagtataattcaattctttgctgaaagtgatga
cttgttctttcgcttgtatgagagaaggggatacattttattccttttatttatttattt
ggtttaattgtaacttagcctacacgtacaattctattcttttctcccatttacaagtac
tttcatccttacaatatttatatttaatgaaatttactaatgcaaaaaattaggtataac
atcatataggaattagtgaaggaagaaaagaaaaaagagagatagcaaatttaaaacctc
caactgatatttcaagaaaactatataataaattaatatttgttcataaaaaatataaca
tgaaattaaataaataattaaatttagggtatcaactaaaagtaataatactctttgaat
tacaatgacctaaaaagatattacatatatcaacctaattattgtattgaattatttgtg
agtaagtagtaataataatagtagtaaaaaaatagatgaaattagaacagagacacttta
ttataacaatagattcactttcaaacaaaaataataaatataatgtaccaattaaaaaca
tataatatttgaactaaatgtcctaaaaatgtacccttactctctattgacttaattgtg
gtgttgacgtttttatttgctgataaatagagtattatttttacaataacaatggaaaaa
taaaaaatatctttcattttgtgtaaattaatgacttaaatattactggatgaattcaaa
atgaaaagcctaataggaaatgagaagaaactttaaaaactcaattaaggtaattagaac
ataaaatacaaaaatcaactatatatcttatgtgtgttatcaagaatcaagaatgtgaac
cttccatttcccacggaacatctgattcattaatactttatcctgactgttgtaaaatac
ttgaacatttctctcacggaacatttcttccgtacatatttgtggtccataaataggtta
catttctttcttgtgttatcctcacaactctcaagaaaatatccttcctacacagcttga
attgaagtaactaattaaaa
>SoyZH13_08G181000.m1	+		Up_Stream_Len 2000
tcctcgaagaccaactgcaactacaagcgtgcgggacttgtttatttttggatcgtactg
tatgatttatataatttttttgcattaaaaaatattttcttagtattagattcaataaaa
cttcattcttgttttgcacgtgatggctttcctaattgtaggtctgtgagttttctaatc
gatctgtgggcagtgagctagcctcttttattttaaaaatatatatttgatgtcctctaa
gattttataacttattgttacaaaatattgatataattgttaattgataatcaatcattt
tagtcccaaaaacatatttcatcatcagttttttaaagatggtttatctgttattttaat
tctaccattaaaaagctttagtttaaattaatgtttatgcttacaagacatgttacttac
ttatatggcaaatgataatgtacatgtatataatatgttacatgaatgacaagattgacg
tgttcaatttaaacttatttaaagaaaaaactaaaaatttctaaaaatatttgaaaattg
aatcaatccgatattttttgaatttgtatacgaataatattatgatcaattggtccattt
caatttctggtttatgtctttggaatctatccaaatcgatttgaattgcatatgattgta
aagttatgccatttaatttgtttttatttttaattaatcactctatacaatactcaagta
tgcattttagtactgttatgcccttttatgattttattttttcaataaaagaaaactgaa
gtaatgaaatgtatacgaaactaagcaatttctttcagaattgtagtttgttgttaataa
taaatatgttttttattcttacatgctcaaacaggctttgttaaccttatttgttgaatt
atgcgttatgcgaaaataattaaacatattatgaatgaaccttgtggagtcgactcttta
aagcttccactcttttgataaatagtaggtactattaattagacaagttcttctataaga
tattaataatataattgttgtcatgtattttttttttcttttataagatattaataatat
aattattgtgtaaatgtcaaattcaagccttggattatgactcaattaattactagcagg
ttttacaatattgcgtcaattacaaaaaccaaaataaatgtaataaattgatataatgat
agcataaataaaaatattgataattgaagtatatcaataaacaaaaataatagtgaaata
tttattgacagaaatgaaagtgtcatagtctaaatctaacacatgtatatatgaaataat
attatataaattttaaactttttagtgttgtaactttttctagattagacaattaaaccg
tataggtgattggttagatggtatatctctaatatttcaagtaaggtttctgactcttct
aaaaaaaagaagaaggtttctgacttcaatttttgtgtttgaaaataattttcataaaga
gagataatctctttatattgtatggatataaatttttgacacaaacaaaattgttttaaa
attataattaacctctattaatttaatccttcaattaatgcaattgatcatgacgttaag
ttattcttttaaaatttttgtgatattaaacaaatcctttgagtgtaaacagacacaaga
aaaattaacaagattaaactaatcaataactttatggataacatcaatatatgatataat
aaaaaacaccaataatgtgttcaaatatatacatcatgttccatatgtttttagcagcca
tatattataataatcaaccttggctgcaacttgaggtaaaagcatgttcaaagttacatc
tcttaatttccatctataaataaacctactttgcatcgttacaactcacaaatcacaata
caaagcgtctcttacgtacttgccaaagaggaacaaaagtgtttgagtgttgatagcatc
atcaagaagaagttgtaaag
>SoyZH13_08G181100.m1	+		Up_Stream_Len 2000
tgctcctaatcgatatatattgtatcacaagagcctttggcacacttacatgacacatgt
gtatatcagtaaatattagatttaacaaatagttgggccagagattcgaagattgttctc
catcttgtccaataagattgtaatccagccccaatatattgtgaaagatcgatctttgga
acactccattcttaattaacaagcagtgaccagtgatccttggtcatatattcctgcaga
gaagcagatagacgctcaatgttgataactttaaggttacttttggagaatatagtaatt
ttttttcttatcagatttatcatttggtgtacttttcctctttcgtctttttacactgtg
tttgattcagaagtaagataagaaattttattaaaggagaaggtaattttatcaggttta
gttaaattaaggaaataaaagaagaaaagtcaccttacttgattactaaagaaacagaag
aaatattattattattattattattattattattattattattattattattattattat
tattattattattattattattctcaaccgttaatttttaatcaataattattattcttc
ttctttatcttctaaagtatgttttctccttagaagaggcaattaaatcctttttttttt
ctattcaaaccatagccattctttctcaaactaaaaatatcaacaatagactggaattta
tttctgaatatatatttttctttcatatacaaaattcagattgagactttattttttaga
aaaagatctaacaggtatgacttagactaactattttataaaatactttaaagttatttt
ttaattaaacgttttgtcccgtttatcatgaaaacaaaatggggttccaaacgaaagatt
aaattataaggatgatttcggtgcggaagcatcttgtcacgcgttgtattgtatgaaagt
tactaaacttagactaaagtctcaataaattttatataagattgtacaagtgttttagat
ttgatatctattgtaatatttttaaatctaaaaaaaaatattttttaaattctcccactg
ataactaaacaaaacttatgaccgaaatatttaagaaaaaatattacatgcatcgatgct
gtaacgatattctttttacattattatttaatttcaaatctttatgtataacaagtttat
taatttgtataataattatcttaaaagtaatttattaagtcatatattaacactgtaata
atttttgcaatgaaaatgtatgcatatgaagagcatattcaaaagaaaatatttgattat
ttttttaaaatgcattaagaaaatatcttctttttttaaatgcattgataatttgttttg
acttttcctgatttatttgatgtatatactcttgtctggtttgagcttcacttcagaccc
tgtagtgtgacacaattacacaagtaaaagaaaaacattgcacaggaaaatatagaatta
atttaaaaaagaaatgttataaaatagtttacatttattattgtgcatatattaatcatt
taatctcacagtttacacccaattaagtatgtctcattaatcattattgtccttaaacat
gaacctcttttattagtatgtttaaacaaaagggaaaaaaaagggctaataatagagcag
acataagaggacctttccattggcggaagagttaactatgtagcaaatgaaaacattact
taaaacaaaaaaaattaatgatgatgcaaccacatgcatatattaatcatgttataccag
aagaggagctatcaggaagatcatgtttggcacgtggtcttaaaaaattatcattaccct
tctttgatctgagctagcatcttacaatttggccttataaatactcatcactttgctcgt
gttcctcacaagccacaggcttaatcttctctagttaaaaaaagaaaagcgtgtaacgtt
gttacttgttgaaagcaaag
>SoyZH13_08G181300.m1	+		Up_Stream_Len 2000
agtaaaatgacctaaaaaccaaactaatatgataattataaaatttctcttagtaatatt
cctgttaattaccaccaaaaatgtgttgtcttgaaacatttaataacgttttaattttga
tataattttattaataataaaaattgtctgatttttttatattttattttaaatatttga
acatttaaaatttcatttatcattttttagtattattaaatgacccaaaataaaattcgt
aaagttttctaaaagttaagaataaaatgcaccaaattaatttgttgaaaataaaatttg
tcaaaaattaaaaaattgagagtaaaaaatataattaagcatatttacttaattatttct
ctttccacatttaatcatgtgtataaagggataaccacatgcacacctataatacgcacg
gtgagtactttagcgtaaagataatcttttttttttttttctatcatgatattggttggt
aagatattttattttttcttgttcgagatagtgattaatccgtgaacacatataaaatga
gtatttttctctcaacaaagtttattacattttcaaatatcaatcaagatttaaatttta
gatcacttaattaaaggatacaaattattattacttgtgtccatggttgttaaactcgcg
attctatgtagaatcgtggagactccataaacttgactcgtaaactcataaaagtttact
caaaaggtagcaacagaatccactacccaaaatgcagcaacaaaatccactatccaccct
tgatgaagccaaaatttcaattaacagataatttgtccatgttcggggaaccatcttagc
tttgccagaattcaatactaagcattgtttcaaactttcaaataacagagattttaatta
acagatactcccttaatttagcaacaaaacccaaaactcaacactacaatgaaactaaca
atagtcttgccagaatttcaattaacagatactctcttgataagcattgtttcaaacatt
caattaacagagatgaattaacaaagaagctttgagaaagaaaacaccttagcgtcgtgg
agcaacgcttggagctaggtcatgaaatgaggacttttgacgagtaaaggctttcaagtt
tcaaacaatgacgaggaccaccatgacgcgattaactcagcagtctagcatggcagcacg
acagtgatgatgacaaccaccacgacacgagtaacttagcgagagtcattttcaggggtt
agtagcttgaacaaggcaaagtgagtgagtagagagaatcacgagagtcattttcggggg
ttgttgtacgatgctattttgggtttccgtaaactcgtggactcagagtagacttgcgag
tctacccaaatttgtccgagtctatgcaaaatcggacgaatctattccaatttcgattct
acttccgatttaactcgtcaacccttaatagaatcgtaaaatcgtatgattttacgattt
aaatcgagagtttaacaatcatgtttgtgtcaattatggttggtaagacaaccattttta
tttttagagttttataatcatttaaatataaagttttaaaatcatttttttttaagattt
ataccacgtaaattgttttatatacatgcattctaaaagtatttttacaagaaaattgtt
ttacatcccaatttacaggaaagaaaaaaaatagtaaaagtaaagaaatacaagttttta
tgataaatgaactaaatcaattatctaaacagccctacacatggtaccatgtttttcacg
ggttgtgagaatgaaaatatcggataagatcaacgaagtaccctctgaacaatgaacatg
atgttaatttggctctataaatactctgcacccctttgcttttgtttttcacaagccacg
ggcatttctttctttattattattattagctagtcttaaagaaaaagaagagagtgtaac
gttttttgttgcaaagaaag
>SoyZH13_10G139800.m1	-		Up_Stream_Len 2000
tgtgtattttttaatttttttaataaattaagtttattagcaattaaataattaaaaaaa
tatttatcaaatagataataaataaatacatgttaatcaatggttacaaaatacatcaat
caactctcaaatataccgcaaaaattaaaattataaatttttaaaaaatgaaaaacgata
tgtctcaattaaaaaatataaaataaaatcatgaatattttaaaattaaaaaataaaata
tttcaattaaaaaataaaaagatcacatattaaaaaaaaaaaaacaagagaacaaaaatt
atattttaccctaatttttttaacaggtaaataaaatactcattatacgagtatacatat
tacaaccaaaccaaatatagatgttcaataaatattacaaatgtcataaaatatttttat
tattgtcttttttttttttgtggtacagaaaggggctaaacgaccaacctaaaagccacg
aaaaaggaaaaaaaaagcagacatatctgctaacgaagttagacggatccatgcaggggg
tctatgaaaaacatgaacttctggagccacatgaaagaccacgttttgcaagactatcag
caacctgatttgcttcccgaaatacagctatgtatatttttattattgtctttagtctta
gataactccacatatggttttgtaactctacaaattcacccatttttttcatgttcagat
cgactttaactttttagatggttcgaacttttgttaattcgtgcactctattatccataa
ctgaagacgataaaaaaccgaaaattttatcgtatatttcttaaatttataatttgctta
ctccgtattcattaactttttttccggaaaatgttctgaacgttaacgtatgcatatgta
ggatataatttatttaatactttttgcaatagaatattgtttttaacgagattatgacat
caaattatatttcaaataatagatgtgatgtcaggttaaaaatttaacttaaacctatga
ttaaattaataattttactaatatttatttatttttcttagtgtctatattttaaaaaaa
taaatcatatatgttaaaaaaaaatacagctatctaactgtatataataaatttatcaaa
ttttataatgaaaaaacataataattaatttttattaattaacactgtaaaaaaaaatcc
tctaaaaaaacactgcaaattttttacattactagtgttttgaactctttttaataaata
ctattaactaataagaaattatcattaaagggacttttacatgatttaagtatatttttg
gatgaaccacatataatcgactatgactttgagaatagactgtttaattgtatgaaccac
aaatataagatgataacgatttttaaattattagcgtgttagttcaagttatgatctttg
gatttttttacttatttatgatataatttggcatcttttacaatttgtatatttattatg
ttctttatttttttatcaatttatatcacctaattgttaaaataataaaaaacggattaa
ataattcataatgtaattttaatcgacctacataacgagtcaaactaattaattaaaaaa
gtaggccatatttttacaaattaatattcttgtgttaatcctaacacataagaccgttaa
gattaatcatgtgagtcttttctgtattgagagtttcattacttaaaatttttaaaatat
gttgttattaatgtattttatcacgaattttaataaaaaaaaaagttaataataataaac
taaaaagtaaaggaagtaaagagtgggttaacttgtgcagtaagtagaagttgttctgtc
tataagacaggatgtcggttaacattgtcccagtgtgtacgtctatataaagcacagaac
attagttgcttcttcacaattacaattcacataacgaaacaaagttagttactgtttctg
ctgcttttcgattcctgaga
>SoyZH13_10G229800.m8	-		Up_Stream_Len 2000
acatcaaaattcaaattgtatctataataattgctacttgtaagataattgacattaagg
aaagttgtctaacacgtatataagctgacactacaaagacagtcgatgaaaaattgaata
tttttcaacagtagatgatactaattaaaatcatgcttaaagtatgtgtgtattagggca
gaaagcctaaaaaagcaaacaaaactttcaacagtaaaaaagaaaacaaatcttgactgt
tttgaagtagggacatctcatgaatcatggattactgatatgtatgggagaagaaatagt
tttctgtaattggatagagttaggtgctttctctatgggctatactgtagtgatacgtgt
cttgtagttgttgctttggcttggtcttgcacatctcgtgctcaaaccatgtttttctca
ataaaatcagtttacctttttttaaaaaaataaaataaaaagcagcccggtaaggtttct
ctactagttaaaatcattgtacaggagcttatttaaatttctatctaggatattaatatt
aagaatactgaaatattttttttaaaaaatgaaaaagtatatcatctataatttaattta
tatcagagataagaaatatttcttttcccctaattaaaataaaaaaaggcataatctcag
caccagaagtgctgttgtttggttacatatatagttttacaattaatacaccaaaactga
accagagagaccaattaatctaacgtgtttgttgtgattacatggaactccttaacttaa
agcttaaacatatgactgtaaagaaaaaaggcttaaacatatgaaaacaaaatcaagatg
aatatgtacagtgattgaaccctgaccggttatacagtgattgtaacctaacagctccca
cacaatttcatctgcttgcccttacattacattatagcagccattgttacttcatcgaca
ccattgcatgagacacattttgcccatcatgttcagcagcttttggctcagctcaattgg
gtattgtgatctccttcactaaccaatgccacaattcaatcaggattcccttcttgaaga
ctgtgggaaattataatattctagttcctccttttctcgcagataattttggccaataaa
aaaaaattctgataagaaagacgtacggcattttgagaagttacatatatcttattgata
atattagtaaagtcgtattatatcactacttgacaatggccataaatcatgcaagctgat
gatattaacgtgttatttttacaagttcggaaacaaaaaaaatattttttcattttgagg
aatttatatgtcagttaaatacactttcaaggataaaattaaatatttatcatattatat
atatatatatatataataaatgataagctttaatttatgcaagatgtagtgtaaactttg
tgatagtaaaactgaaattatcaacgaagctgttcctggcatgggtcacatggtggaatc
agatcctttgattatgcattaatcaagagataaagatgaaaaatcgatgtggtcccaact
ctcaagaagggtacgttccttgtttctcctttgcatccttgtcttattaatttattattc
gaaaccaaaggagtagaagctaactgtatcatctataataataataataataacaatagc
atcctttttcccaactgggtcaatcaagactcttaatgagcatgaagaagcaaccccgga
gtgccaaagttcaattttaagccagtgtctccacagcctaatttgccggatatagtgagt
acacttgtcatgtgcctatacataatcataatgtttgctcctaaatttttgtttattttt
atataattattgttattttaacagtactcgtcctttggtttctcatgtatttgtactacg
actactacttatagtgcagttcttaaaggttgtttgttagtctcagttattgagagagtt
gagagacacgaagaagaatc
>SoyZH13_11G126100.m1	-		Up_Stream_Len 2000
ttaaaaagtgaaaatatgttactggcactcttcaaatattcaaggaaaaatatagaccac
actatggagaagcgtagccaaagataattaagcttagtattattagaaagttaaagtgaa
aagtgttctgtagtactatacacgatccatgtgaagaaaaggatgcaacgcagtataaat
tatacaaacaaacaagatatttgtggtccaagacatttgtgaattaattgtggtccaata
ataattgatagattccaaattaagcttaaggagtttttaattttatataatatcatatca
gccaaaagccaaagccaaccctaggttggtcgctaatcaatggcagacttaggtttattt
gaggtggtgtactcctttattttttaaaatttatcaaatttataaataaaattttatatt
ttttgtattttattttatttatatttatataattagatctcttaattttattttttataa
tttacactcattgacttaggatcttaaatccgtcgcttttcctaattcaaaatggacaat
tgcattgtttatgcatgcattagcttagttaagctaaacctaaatacatttagcatcaag
aaacgttcctgccgaatttaaattgcttgcaacttattgccaaccaacgaattatctaaa
cctatagtatctttcaccgaatttaaaataatcatttcttctcctctctcatctctcatc
tctcatcctaatataaatgtattatgaaaattatatatatatatatatatatatatatat
atatatatattaatttataatattttttataattgcagcaacataataaacgtagataga
tcaaattaatacgaaatgattaattttatataatatactataaacatacatttgaatata
aataaatataaaaaaatgataacttaaattttttaaggaaattattactttttttaacaa
agtaatataaaataattgtttcattaacattacaaaaatgttcttcataaaaaaatcatt
tagagaagagcattaaaaattgtttcattaacattataaacacaacataatttatcatta
ttttttactaaaaattgtttttggaaaaatagttattttttcaaattcatttaaatagaa
caaatattattagtttttaaataaatattaatcagtcgcatttattattttttaaatata
taatctaatttaatatttatgagagaaaagatgattgataatttaatattcatgagagag
aaaaagattagggtgtctaaaaatttaatgctgatagagataaaagaggagagatggata
attattttaaaattgaataataaattattataatatatttatattaaacttaatgaccca
aaatagttaaataattgttttgtccaaatatttatgatattggtggctaataaattcata
ctaaaaaatgttgtgtgtaatagcattataggctttttttattagtatccttgacctaat
agttaaacaaactaaaagaaaaatatttttattaagagacacaaaattacgtcacccgtg
gttttttttaagtactcttataatttttataataaatatatttttttaattctttaacta
atgctttagagatcctgaataacaagatccatatataaattatccaagacataaattatc
ttgatgatttttaaatagttattttttaaaaaaaaatatacaacattttcaagttattaa
ctattaacttttaattgtgactatgtatgtgaaatgatatagataaaattgatagattta
acattttgatgaggcaaattttaatgatagatatatccccatgtaataatttatttattt
attctgggctgaagatatgtgaaaacaacataaagccaagagctaaagagccaaagacaa
gcaagcaaatagcaaatataaaacaagatggcttattttgcatatattttggaccataaa
acataaaacgagagagaaag
>SoyZH13_11G126200.m1	-		Up_Stream_Len 2000
acaatattaatttgaatttaactttacattttaatatcatattaaattaataaataacta
ttgcattttttcaaataagtttttttaatataacttcttatttaatttaatttttttatc
tctttaacttattcttacataaggaaatagaatatttactagtaattttttcctatgcaa
cacaagggaaattttttattttatataactaaatttattataaataattttttaatgtat
aaattatattatactgattttaaataaataaatattttaatacatataattatataaatt
atattttagatttatgataaataatttatttggtcatacaaatttaattgtaaccacaga
taatttctttttaaaatattaaaatttaatttaaaaataaagataaacatgataaattag
aatagataagaggatataaatatttctaaaaattcactcattaaataaaaaatttaaaat
aaaaattatttttattaaacacatatttacattaaaaataattttataacatatgcttgt
actaaaaataaataattttttaaatatatattattcttaaaatatgtacaaaaacgaatc
tagctaggagtgtattaaaggaacataactttttatacaattatttaaatattcaattta
taataaataataaatttaacaaaaatatttattattaactttacgtgtaaaattatatat
atctactactaaaaaaatttaagcatatatcaactcaaaaattatttttcttaatcccgg
gacacgtttcttcagatctgaagtccattcattcatttcattatcaagaaactccagaat
gaataaggacagatatattaatttatcgttaggatgacaaacaagcaaattaacaaagag
tggcagcccagctgagtcacgcatttctgtggtgaatggacaagccaataataatggaag
ctagataaaaatcgtgccaactaagatcattttcctcgtgaggaataaaaatgtactagt
gtacctttagaattattacacaatcttataaattttaattaaataatatttttttttaaa
tttattgttggattaaaaaaaatttcacataattcacatatataaaattttatattaatt
caaaatcatttgttattttatttatataaattaaaatcaatataatataaatattttaaa
atatattaaaaatataagttatttgattaaattctttttattgttcaattttgacaaaat
ttgacataaatgatcttagtaatatgaaaatataattcaacggttggatcaataaaaatc
acattttatattaagatataaaaatgatataataattgttaaatttataccgatataatt
ttatatatatttgaagagtaaaaaaagtatataaattttaaagtaaagtgcaatagtcaa
tgaagtgtaactcaattgattgataaaagttgcatatgctattataaaatccttaatact
atcttttatttccacaaataaaaaaataaattgaaaaagaattttaatttagatgagtaa
ttatacatgaatactcaatcattttatatttttatacaccttattgacacttgttagttt
tactccaaaataaaatatgaaatgaatttctctcatgtattaaaatgtggaatatgaatt
gaatctaaattaattttacaaaataaatttatgaagatgtttcatttatacattcttgac
acgaaaaacttgatttttttttataattttatgcacttaattaagatttaagaaacaaac
ttttgtcagaaaatgaaaaaaagaaaaaacaagtttacccgtctaatccgtacgtgttgg
aaaccataaccagtaggtaaattcctagtcttcgctcgtcatcttatttatttatatcat
aatctatctcatcactcagctcacactaaacaagaagaaacataagagggagttataaga
tattcacagaagcagcaaaa
>SoyZH13_12G050600.m1	-		Up_Stream_Len 2000
ttctatctctattttctttcctttctcagtgttttaaagacttttgggcttctcagctta
cgaagacgcgctcaacgagcatgtctcgttgagcgaaaattagtgtttttgcgctaagcg
ggcttggacgcgctaagcgcgagaagagataatatcctcgttgggctggctgcgtgctaa
gcgcgctgctctctaacttaacattctttaggattttgtactcgcttagcgagctgactt
cctcgctaagcggatgagtctcgcttagtcaatctggctcgttgagcgagtccttcagta
acatttcaaaatcttctcttctttagcctaaaaatccaattaagttcaacattagtcata
aaaaatggagtttccactgtataaattcacataagaataatttattcacaaatctcacaa
aagaaaccataaattagaagtacattgctactttttctcctatttttattgcatttacta
ctcacgaataacaattaacaatggttagggtagaagtcgtacataatatgtggagtctag
cttgttgcctttatatgccctagtttttttttttgtataggattgataggataagttgag
ataatgcaattatcttctttgtgatgataggataattatcttctggtgggaaagttaaag
gtcttttgattatcctatgataactgttatgtttaggtatatttttgggattaaattata
taagaattgataatttttctctcttaattctttctttttgtgtaaataattagaatttta
acatcatttatatttttgtgcagaaaatattaaaagttgatgaattttttatgcttagtg
aataattggcacgaaaaaaaaagttaagcccaagaaacaaattgaagatctgaagctgct
cgcttcgtgtgtctcaatcgctcagcgtgatgcacaagctcagcggacaacacatgttta
gcgtcaggaattccaagagaatacaattccttataaaaaacaaagactaaaaagaaggag
aaacaaacattataaatcattccttccttcttttccctttctcaattatcccatttacta
aatattatcatcttgtaattgtaaagcctcctatgacaatgagagactaaatccctttgt
tgggaacttagccgtagaactgagaaatgtatctaaataaagtcatcactatggatagat
ttgtttagcttcttatacatctttattgttaatgcaatttaagtattttaactcttaaag
ggatttgatcaaaaaaatagataaattaggttcaatcactcgagggatcttggttagagc
atatgagtagatgcatgtgagaattgaattaattagtcatagagaaaaatcattaatatt
acatcaagagtaactttggtaggctaagttcccaactttctcatcttctaaatttaactt
ctataataagattgaattttctcttcttttctattttaattaattaatttctttttatat
ttgtctctctcgtttattataaattaattttatgtcaatttaatttattgttttttttat
aatattttaaatcaatttatttattacttgaaaattatatattcatttatttaagtacaa
ataaaatccttgtaaatttaacatttaaatttttatttttactttacttaagacgaattg
atgaactaacaatagttatttaaaaaaaataaatacacagcatttttaatttattaacta
ttaatttttaattgtgattatttatgtgaaattatataacgcgctaaagttgatagattt
gacattttgaatgagacaattttttttaattatatatctccatgcatgtaataatttatt
tatttattttgttatgaagatatgtgataaggccgagagctaaagagccaaagacatgta
gctagcaaataccaagtataaaacaagatggcttatttcgcatatattttaatttggacc
ataaaacataaacgagaaag
>SoyZH13_13G019300.m1	+		Up_Stream_Len 2000
ttataaaaaccgtcttaaaagtatctactttctaattaagataattttttagacaatcgt
cttagaaagatcatttttttaacaattttttttataagaaaaacacattataagacattt
ttgaagggaacaaacgtaaaaatcaaaattttaaggcagtctaaaaactgtcgtggaaag
tgacaattttctaggatggtttttgaattatcgtagaatgttctacatgaccgacataga
aaatttattttctagtagtgtacactaagtatgttcaacatgcatgtctagttggtataa
gccttatacatactttccatccaacagagtacgaaaaagttatgtcaaccaaaaaggaaa
gtacacatattctctctaatgaaatttcaatttgcccctctttatttaaatttaaggaaa
ggacataatagaagagaatataaggtctacacaaaatagtattactcaagggccgctttc
gttgagtacaaggagcacatgcaactgtctatattttgttcttttcctcttgaatcagag
tcacacagccttatctctcagtgtgaaacaacactaatttcaaggactcaacgctaatcc
tataatgaatccttcactaaagtctataaaagacagacactacccaaaatgcggatgaca
aaaaattattatgagaaaatgagaataactctaaagtaaaactctactaaaatcattgga
cgattcattaagctttcattgtttatcctttgctaagaaaagttatcttgtacttgacct
ttattgcttatccactcattgagtgttaattattgaatacttgtattcattcaaactact
atttgtgaaaatcaggagtgacttagtgttaaacaatacttgagttttctttgattcagg
gggagcctaagataatgctagaagtgactagaagaatacttgtatatttagaagtgacaa
acaaaatgcttgttttgcaatcaagttttgattgatggaaccttttactattttgtaaag
gagaactgaacgttgttatgttcgagtgaaccaatataaataaagtgtttctaggtatcc
tctcaacggttttattaagcattctcttagcgcttattgtcatttttttataccaaatgt
ttgcttcaaaaactgttttagaactattttatatagttatcggatgattaaatttgtttt
tattaaaactcgtttcttttccgtgaacgtctcaacacacacacacacatacccacatat
atggatatatttttgaacctatgttcaacattttaaaactcaatatttttttattaatat
atatactattcaaccttccttctagtgtaattgtttaattgttgttatttcatttcttag
ttctttttgatatacttttctttttcttgtttgtgagggtcgaacattttggtcttgagt
gaatacgttcaaacaccatgttgtgtaaaccttggagggcaaatatgaatatcggattaa
atcagaggtgtgtcgaaaaatttgctttcaggatagtggatacaacttttccttattctt
ttaattatatttcttctcctttatttctaacaaaaagttatcataaaattgttattgaaa
aatgaaattaagtgttggtctcctcaggccacgcgcaaagccgcccctagaacctagttg
agaatttttcataaaaatagtccgaggtgtgaatccttaacacgcgtaagagcaatctct
ttccaaagaaacctccaaataatcctcgttaagattttatcttttgtgtctgcatttcag
cattttttttgtcgtttacaaaaagtgtttgaaataattaaatgtctcttgttaagttgt
ccgtacgccacgtggatcgtctatggtcgaatataaatagaccccctctcctccctacat
ggtagttctcaaactttacaataaaagcaatatattgtgattaacaacgatagggctgag
attttagttcttagatcaaa
>SoyZH13_13G060200.m2	-		Up_Stream_Len 2000
tttacaagaagtaattaggtcgaatgctaaactattttcatggttgactttatatatgcc
aggcataggtccaacttttcattgtcacaagtaggtaatatgtcgagagggtaaaccaat
tgcacaaaggaaaaaaaaacatgggagaagaaagatgcaaggttgttgaataagaagtct
ccaagttgttagcaacatggtttatttgggaggtggagtgcaccacttggcttgcaaatg
tagtgatggttaaaaaaaaaagaatgctaggtgaagaatgtgcattggctacactgatct
aaacaaagcatgtctgaaagatgcatacaccttaccaaacatcgaccatctagttgacgg
ggcagtagggcatcaacgcttgagttttcttgatgcatactcgagatataagcatacaaa
aatgcacccttgagacgaagtcaagatgacacataaccaagtcgaccaacttttgttaca
aagtaatgtccttcggtctaaagaatgtcagagcaacctatcgaaggttgatggacaaag
tgttttgggcccaaattagtataaactttgaggcatatgttgatgacatggtcgtcaaat
cagaaaacattgtgttgcatgttaaagacctaatggagatattcagccatctccaaaaaa
cacaacatacgccaaaacccggagaaatgtgtatccactctcacccatacaaccaacatt
ttttagatagaaccaatgatgtggttcgactatcgaagatggaatggaaaggctatgata
ttgccaaggataaggatggacatgatgaacaagagaagttatggtgtattattcatatgt
atgtgacttgggtgtttatgtattcttttcaaagacgtaaatatatatttatacttggaa
agtaaagttgtttattgatgaaatttgaggtttatttaaaggaaaccttttgtaatttat
ttgtttaatgaaaatcgcatattcacataaaatgagatgtttctttaagaacgatcttca
cttgatggacatttcattttatatatggcgggttaatgaaaataagttccttttagaaaa
ttttatgcgaggtgattcatatacaagtgttatgtatgtgaagaaagtttgtgataattc
aagttttaatttactcactaattttgaaaaagaccaaaaagtcctttaaaggaagtaggg
cattacaaatctaaacctataatgacgactttatatgttatgcatataactgatgcaaaa
aataatgcacataggttcggatcgaaccttaaaaaatgatacatttcaattttgaagata
aaaaatatactgaaaattttgcaggatcaaattccaaacatttccatatttattaggacg
aaaaacatattctaactcacaatattttcaagtttaaatttataattatattcaaaaata
agaaaaattcaattatctttcattaatgaataagttctatattgtggacattggaattga
tttaagatattttttaataattaatgtaaaaaattaataaaattatcaatataattttta
tacatataaaaaatatcttttttcgaatttattcatatatcacacgagttcacgatctag
tttaataataaattaaatggaatttactcaagtcaatcagtttcagttctaattaaccac
actgcccaaaacaacagaaggggctgcccctgcaaataggaaattccttatatgaactct
ctggtgtgaatcgttatcctgagttgtaggaagcattttcttccacgaaatgtccaaata
attcctagaggactgtctattatgtctccatatgagcattattatatttgtagcaaccac
gttaaagcaagagctctccttcaaataatacattattacgtaggccatatattgtcccca
ttattatagcctataaagaagggacatattgcatgtacatatgtctccacattagaccaa
taacaagcaacaagaacacc
>SoyZH13_13G319800.m1	+		Up_Stream_Len 2000
gtcttactaggtgttgtctagtgctatagttgactgaagaaaaaattctgattaaaggat
ggtgttggttggtattctatatagttatatattgcctattagcactgagtttttttttcc
tttatgttcttttgtctcatctatgcaattcagtttgcctgtgtacccttctgctagatt
atgatatttggtttctccaacataataaaagttggcatggaaacctactagggttggact
agtttttatttttattttttttatcttttgtttggggggtaggtactttgcacatgggat
tctatgttcaaagttcaagccagcaaaggtattaggtagttagcaacttcctgttaactt
gggggatacctgtgtttcctttgggattggacttgttcttctcagtgaatgaagaaacaa
ggtgggtggttataggtcatgctccatttcgttttaagctcatctgttgttgattattac
agtttaataggtgtagcgagtcctactcagtgggaaaaggctttgatggttgtttcagtt
cagtaatcagtatagcttgcattttgataatagtctcgtcctgctcaagtgctcataact
tgatgaataatattggttcctgttgtctgtagatgcctcgatttcttagaaaaaaggatg
cctcgatttatagtaggattattggaaaccggtttgaaatacagagaaagagttaaacat
gtgtggattggcttaatgtaagaaaacaacaagaaaacagatattgaggaatgaggacaa
gagaaaaacttatggttgtgtaaatgccaactatgtttctcttttgttcgtaagatctca
aatttcattgtatattttttttgttggacaagcacccataacagtggagatttgcaatca
tcaagtcagctcactcaatttgctttcgatcttggcgttcttctctagctgttcagcaag
ttttttcttaaatcatatttaaagcaaccacagtcctggcttatactttttatataccga
aagataagccagaatttgataactgttagtgttggtcctatcacatagtattatacaaaa
gctataaatcacgtttcgttactctagtatctatttacttgcttaattttttgtgaaaag
ctccagcgtttattttgatccatacttgattataacacagcatgacagcaatatattgtc
aaaatttacagatcttcctggaaaatacaatgcaattttgccttcagaggttaaagaaat
aaaataattggctagagttacaatcaacccagataagatatacgcacgtcaacaattctc
atcccttgccttaatatcaccggaaaagaattgtcatggtctcatggaggcgatctatct
ttaccataacatggatttgggatttcaaaataacttctgaattttgtaaaagataaataa
tgaagtgaacatatttatacgtcaatgtttttatatcaaacatcaaactaataaaaaaca
ataaatcatattatattgcctttatatgggatgtgtcattctttgcatgcggtcctaatg
acacttgcacttggggtcaaattaaccatcagtccatcacatgcacattcattattctct
gttcatacatcatagattgtcctttctgcatggaatctgtgtgacacctcgcatttttga
ggattctgtgcgatatatatatcctataaattaattcacgtacttagggtgaaaaaaatg
ttaattcatattgtttactaatatatgtatcattttaattgcaacattaaaatgataata
aaataaagtgagtaagtaattaatcatccacacattttagtagtacaaatataataataa
aaagcacttgataatagctataaatactcaagtagcttggttggttttctcacaagtcac
aagcttttctttttcttgttctttaattttctgattttagcaaattaaaatagtagtgtt
attggtaggttttggcaaag
>SoyZH13_13G319810.m1	+		Up_Stream_Len 2000
catctcattgaattctttacgtattgtgcttttgatttttttgttcctattatctcttct
actcctcttttcaaatattgcccttataaattaaaagttatccaatacaagtgcaacatt
cgacactcggacttcaaggttttgctacttagatatttggtgcacttgccaaatgcctaa
cacttatcagattatattattaagaaaatcaattttaaatttgggaaaccaaatataaat
ttatcttaaacttaagagactaaaaaatatctaatttttttttatattataaatttaacg
aataaaaaataggttaaattaccttatttcttaattttacttttttatgacaatttgatt
gattttttatttgtttaaagttataaaataattatttatcttttgaagtgttaatcactt
tcgattttggaatatgattttgcattttttatattgattcaagaactaaaatttatttag
attcacctacatgaaatttatgaaatatgttaaaaattaagtgaaaattgaatcttatga
tagttttttttttggttgattttgaaaaaaatttcaattcttccgttgctcataaaacac
aatgtaattataatatataagatataataaagtaggagagtaagataaaaacatgataag
ataagtatataataagatttaattatatccaaatatttggtatgcataaattatcacgtc
caatgatctgttaacgacatttatgcttaactgataaaaggatccaattaaattatttta
aataattaaagaaccacttaataattaaaggaactaattaaatattaaaaataaatttaa
aaacctaaacagtaatttaatctattttatataataggttggataatataataattatta
ttatatataataattataatattgaatatattacataacatatatggagaaagaaataga
ggttatcttactccattaattctggtccctctctgaataagataagagacataataatat
tatcatcttatataatatatttcaatatgataatacagttattttatcttatttttttat
atttttgtcatcaaaggtatccttatgattattcaaatatcagttggatcttataatttc
atgtaagtaaatttaaagagaccgaatcaataaaaaaattaaaattatgttgcaaaattg
aaaacgaacaatattttaaaaatcattttataaattttaataaatacgacaccaaattac
aatctaaaataaaattaagatattataaaggagtaatattatcctaaaaataacataaat
cttattaattatattctcatcagagtcataaagatgatttgggaagaggcataagcataa
gcgttggagtgatgataagaaggttataggttctaattcttgtactaatataacatacta
gtagtaattattaacgtttacttataaaaaaaaattaaattcccttcgtatgcatggtaa
gtatcattatttgcatggggccttaatgacacttgcacttgacgtcaaaatgtcaaatct
accatcaaatacacattcattattcaccgtgtaatgtgtacagatgtcttttgttccttc
tgcatggaaaaagtgtgacaccttgcattttcagtactcgtgctcatcgttaccagcaat
atagtattttttttttttagtgaaccagcaatatatatagtatatcttatagaatattac
atatactttaatacttaggtgaaaaaattcttaacttatatatatcatttaattacatca
ttaaaatgttaataaaatatagtcagtaagtaattaatcgtcaacacaattaagttgaga
atagctatcattataaatacccatgatagctttggttgattttctcacaggtcacaggct
ttttctttttcttcttcttcttcttctttattttctcattttgccaaactaaaatagttg
tgttggtagctttggcaaag
>SoyZH13_13G319900.m1	-		Up_Stream_Len 2000
tattactcttctttgtgcttctttgtttattatggacagatcatccatatagtgtttaag
ggataatgcattgaaaaatgattattttctaatgatctggggaagaacatctaaatgaaa
tcattgctagaaatagattgatgtttgttttgcctaatttatgcatatctaatcttaacg
cgatttattatttttatctttgcaaagaaatttgagagaaaagaataaataaattaggct
cttcatgcagaaaactaaagatagagtatcttagtagatgtgggtgaaaacatggatttc
attagatagagaaaatcatgaacattgcattacaagtagttttggcatgataggttccaa
cattatcatattctaaattcatctttttgcatttaaattactgtttatttttttgttatc
ttttttttaccccaatttccacacttacaattccttgtctcttctacttcatctaattgc
tcaatcattggatttgcatcactttaagtacaaccaaagtccatgcggattcgacactga
gactttcaagtcttttattacttaaaacgaattgatacacttgtcatcgagttaacacta
tcactttctctggtagaccactcaaaagatgtttagagacggtcttcttgatagcaatca
aattcaacctattagacctctctcacttagccaaaagtttcttttgttcaaacctactat
ctgaattgatcatagacttatcctcacgcaaagttaaataatatcataaattttcaaaag
aatattccacatctttcttccaattgtagtaatttgatccattcaagatctcaatggaag
taaaatagttcatagaaaaattcattattaaatcaaaacaagaatgcattaggacatatt
acaagacaagatatagctaaaaaaaggaaacaagctatcaatgcgagaccaatataacaa
tacatttccatttggggagaatgcacaaaccaaggttaaagcctaggtcaatacctcaga
gaggttaatccatgagtatgcacaaaattcaaaaaattgtcccctttaaatagacaaatc
cctcaacttggtgcatttctcaataacttcatccattcttaactctcaacccaaacatac
aacaaccccctttgggtaaacaattacatgcaaagatagaaaacattcctccaattacaa
aaaaaaaaaaaaatcatgaataaatataaatgatccctctttggcagtaataacttatag
taattcatgaaaattctcatacatgaatcaattttgtcttgtccaaaatcatgatcgggt
caacagacaaatgcatcgaaataacatccttactgatcatacatcaatcaaagaacattc
ttcatatgttttgaactcaaacaacaataaccataaattaagatattctagcatttaaaa
tttaactagacagatataaaaaatattcatagcaacggaaattaataggatatagaaaat
atatattttaattattaacacaagttcatactcggaaaataaaataaaaattaatgcatt
gaagtaacatgaataggtttgattgattgagtatatcatcaaatccattattagtgattc
ttaataaatcatattggaatcccacatgtatcatgaaacaaattacggacaagaaggtca
acactaacaaaaaaaactcaatatgcactcaataatcaatggaataaatagtatttatta
atgtacaacgattaacttgaattaaaaaagaaaataataaattaataccctatcatgttt
aaaaacatacaataataataaaaattggtaagcatcttgcaagttgcaggccgagtaaaa
aaaagaaaagttatccgttggaatatttaagtattttatcgttggatgttgttatctata
aatagggggcagctcatgtttgtgttactcacaaggcaatcaatcaatcttctgagagtg
tttggttgaaagtagcaaag
>SoyZH13_13G320000.m1	+		Up_Stream_Len 2000
tcaagtcttttaattatttaaaacattagatttcaatcttttaattgtttaaaagttgaa
ttagatcctttagttttattttaatgtcatataggatcctttaattatttaaaacattac
caccaagtcctcttgtatgataaaatatagaatttttcaaagtaatttcttagattcaat
tgtagtgttttaaataattaaaagaacatttgtaatacagttaaagaaatctgattgaat
tttaaacttttttaaataattaaaagaatatagtaatttcttagattcttttattaaact
ttttgatagttgagagactcgattaaatttttttaatacagttaaagaatctgatttaat
tttttaataagtaagggatccaatcaaatctttttaaacaactaaaaaatatgcttaaaa
tttttaataattaaaagatctaattaaatttgtaattataattaagtaaccaaatatata
attatatattataagagagagagaagttgtttagtaggaaaaacgctgtacgaaaaacaa
catactccagtgatagttatttcaccttatctgagcatgaaattatgattggataaccag
gaaatgaggaaaaaaatggtttccaataaaatatcactcgaatatttgtccttattcgtg
tttaacattttcctactatttatcttttatgaagaaaaaatgagaaaatgttttatagac
attcaaatgtgttttttttttatcgataaataataattattaattgttaattttttttag
caaatgaaatcgaactcatagtaatttttttcctttaccacccaatcaactttagacatt
taatgtattatctaatctagaaagagagtaaaaaaatgataagtataataaagtttataa
tatgataagaaaagaaaaataaaaataaataaaagatactaatgaaatgtttaaaataaa
gaataacttatatattattactataaaaaaatacattacttcaggtttgtcatctagcca
ctagtttgtgaggaaattgtgagcacgactttctgacgcgttatcgttgtgtagtgtgta
aagggctaaaggcaaataccataacagcgcaaaaggtaaatatgaaaacaggacaaagca
catgttctgatgttcgctatgcaactaaatataaataaaattaattaatttatatacaaa
ttaagaaaattaattaatgtcatttgatttattaattatatttaaaaattatttttttta
caataaaataaaattattgaagtactatttattgatacttaatattaaggaaaaaatatc
agaaataaaatctcaattaatttatgaatatttttatgataatgccattaaacaaattaa
aatagttaaattttgtttatatgattatttatacttaattgaggaagaagtattaactat
gaaaaataaaataaaaaatattatattaataagaatataaatattatttcttaaactaat
aatttaaatactcaatacaatatataacacgcactcgctcgttaattcctattttaggac
actcttaattagaagtggtaagaggaattttgcagtggtgattgataattaaatgaagaa
tgaaacaaaaaaataaataatggaagtggtaactcgatcggctaaagtcaatagtactac
tagtattatcttatctttggtccattcaatgtcatgttcgagagagaaatgtctttgtct
ttcatttaccttcatcgtgatcgcatcttgcagtgccacgcgagtaagtacctcaacaga
aaaaaagaagaagcttatccgttagattttgaaatatctaatacatacatactacgtact
agttcttgtcagcttttatagtctctataaaaggaagcttcctaggctagtgttctccac
aagctaggcacaacaaaaccacaatctaagtaagtgttgagagaagagtgcgtttgtttg
tttgaaattaagtagtaaag
>SoyZH13_15G025600.m1	+		Up_Stream_Len 2000
atagacagtgataaaagaatatattagaatgatccgttaatagaatatcaattatatata
taaaatataaaaattgaaataattgaaatatatttttgatttattgtgaaaataacgtgc
aaaatatgagtccacctttagataagagagctgaaatattgcaatgtataactataatcg
agatagtgagaaacgataggagtcttattctctaaattataataattatgtattttatga
gaagataaataaaaatatgtttatgttaaattttaatgaattaaaattacaattgtttga
aattaaataaaaatttacccatgcttatcagttatcattgactcaaaaatagagttttaa
taaataagtatcaatttaatttgaaaaatatcaggctaattatatatttttatttgaaaa
atacatgaaaataaatgtttcattattttctatatattcttaaaagcatgtccaaaataa
aagttataattatttatgaaggtacggatgcatggacactccatttggacaccttgaaat
agaaaagaaaaaatatagatataatagttaatatgaattttataggataagagaaataaa
aaaataagtatttaaaatatgatatgattgtatgagtgtctatatatataattactaatt
gatatgcaagagaaataaagtagtgtttgagatgttggtcttgagtcttgacgtgacatg
tgttgagtgctttggccaagtggctctaaatgagtatccgcctatccagacgtgtcatca
gaaaactcgtctagaatgcatgcaccttaaaccttaaacttgtttcacattccatcataa
ttatatttacttctttccttattcggttatactttaaaagccattatgataaattcaatt
tttatatatttttaatttgtgaataatataaaaagcttacgctatcaaacatttgtagtg
tttggtaggggtggaattttttatattttgaaatcatatttgaatgctttcgtaataaaa
attaacttagagtaaaatgcattacacaattacacaattttacatcaggcaaaaattatt
taaaattacttcaatttataattatttatggactcaaaatctaggtatgattgtatgaat
tcatttctaatgtaaaattaaatatctaaaaatatatctaaaatcaattatgaattgaga
attaactttttaacgttaaaccaaacatgcactcaaagttatttcaacttataattcatt
ttaaaattttctataagataaaatcaaacatgtaagaatatatttaaaatagatccaaaa
tcaattttttaacatcaaagcaaacagacacttatccaaatatttattactcagattatc
aatacaaagttccaattttgatcggaaaaaaaaaaaccaaaagtacctatgtatgaaaca
acttataagttttatttattttcaattagttttataagaaattaattagtgaataaaaat
atttattacattaaaaagtaaacaaattactgtatttttagtcgtaaaaaagctcaataa
aacttataaaaataatgttgtatcttcctataaatcctcttctcgcttttaaaaaaagta
ctattaaataaaaaaaaaatattaatgtcttcagtatatgaatcatgttaaaatatttat
tataaaaagagagtaagaaaatgttgtggggaagatttaaaattatccaattcacaaatg
tactcaatagtaactactaactagtaagaaggaaatgttgaatataataattattgattt
ttatctggtttggttctttgcatgcacgtatatgacagtttggtttgcacattggagtct
gagtccgctacaagacatttatgtatcatcatcttcgtttcttagtcttcctccttaatt
ataaataccaccaggggctgtgcttggcatcctcacccaaaaaaaaagatcatacatagt
agtgttggtgggttgcaaag
>SoyZH13_15G025700.m1	-		Up_Stream_Len 2000
gctttgtcttgacgaacaatatatactatactgcttttttaaaactttattaatttaaaa
taatttcttaacgattaatttgatttggttgaatagttaagttttattgaatgttaatgt
agaaagattgattttataatgataacacatcctgttttctcttttatttttaaagacaat
tatttcattattatttgataatgatttttatatattttaaattatatttataaattttac
ttaatattatatcgaaacttgctagtattttttttctttctttccagaaaccaacttata
tgatatcatatgataaagaaaagcactagtatgccacccttgcaagagtgtgaaaacttg
caagtacttcttcactttattcactaacaatgcttatattataagatagatctaaataag
ttgtaaaaaaattcttctaatttttttaccttgaaaaaatcttttaattttacgctgaat
cacctttattcgggtttgtattcaaaattaatgagaaaataaataaaatttattattatt
agtttaaaaattaaaaaaattacgaatcctacttattcgttaacaaatatctctcatgat
tttagaactttcaaccaattatataagagagagatgttgtttagtaggaaaaaagtggta
cgaaaaacatgtgacattatgattggataagcaggaaatgtggtaaaaaaaattgtttcc
aattaaatatcactcgaatttgtccttattcgtgtttgccattttctactatttatctta
ttctttttaaaggactatttatcttttatgaaagcaaaaaaaatgtattacttcacattt
gtcgtccagccagtagtgtgtaaggaaattgtgagaaccactttactcacgcatgtcgtt
gtgtagtgtgtaaagggctaaaggcaaatatgaaaacaggacaaagcacatgttcttatg
ttcattccgcaattaaatataaataaaatttattaatttatgtaaaaattaagaaaatta
gttaatattatttaattttttttctttaaagtactctttctaaacttaatattaaagtta
tgttcaaaaaagtattttagtttatttttaatttttttattagttgaaagatttatttaa
atcttaataaataattttttttattagtttctagtttttgtttaaacctacttgaagtat
ttttttaggttaatttctaacttttattttttttatatttttttatatttttattcttag
tatatttatttaattttctgattattctttttaaataaatgataattttattgcttattt
ataatttaataagctaattttttttattttgatccactttgtaactaactttggcgaacc
taagaaaaaaatattagaaataaaatctcgattgatttatgaatatttttatgataatat
cattaaatagcatgaaaataaaatttgtttacactgtatttttttctttacttaactgag
gagtgagtattaactagtatgtgaaaaggtgttgggttaagaaaaataaattaaaaaaac
attatattaagaatataaatatacttgttaaactattaaattaaatatccaatactgcag
ttatatgtaatcgcgtaagaggaatttagcggtggtgattgacagttaaatgaagaatga
aacaacgacaaaaaatcaataatggaagtggaaactcgatcactattttgtctttaatcc
attcaatgtcatgttccagagaggaatgtctttgtctttcatttcccatcttggactgtg
ccacgcgcgtgtaagtacctcaacagataataataataataataataaaataaaacagaa
gcttatccgttagatttttgaatatcttatacgttcatgctagtttttctagtctctata
aaagggagcttcctatgcttgtgttctccacaacaatctaagagtgagttttgtttattt
gaaattaacaagtagcaaag
>SoyZH13_15G025800.m1	+		Up_Stream_Len 2000
atatataataaatatttttgctcaaacagtttggttataaacaaaaaaagtttctctacg
tggatataacagaaatgttcaattgtggtttgattaatttttaactatgtaataagattt
aaatatatttttaatttcataaatataatttttttcacttttagttcttaagaaattttt
tttcctttaatctcgcaagtataaaaatagacagcaaagtgaatattatcttatttacaa
atattaaaaacaaattttttcttttaataaaatatataatcttaaaaaaatgtaagagtt
caaagtaaaataaaaataaaaaattgtgtccacaaaatgaatgtgtgtgtctctttgttt
tgatttatacaatttactaaccaaatcaatcactgattatttttttttggttttgaaatc
cactaattattttattaaaaacttttaattctgtaaattatttttaaaatattttttcaa
ttaatttgttagttatattattcaaatgtaacataatgaatgaaaaataataagattaaa
ttgtaattttagtcttcaatttttttttacaattttgatataattcttaattttacatat
aaattatttttagttgataaatattaatttctatcttatcttaaaaaaaaaattctatct
ctttacaatactgacacattattggtcaattattaacttaaatgatcagtgtatgaaaaa
ttgaagataaaattaaaaccgttatttttaaaatatccgaggactaaaaaatcataaaaa
ataagaaaataaaaattatacatcataaattaaaagggataaaagaattataaatcaaat
ccttttcatacctgataaaatttcgttagctcctcaaaactacctactgtcttcttccca
ggccaaatgtctaccatatatgatgcatgccatatggcatatggtcgttcttatcttatt
ttttgcctccttcccttatcaacatagccatgcaaccacgcacaagggtatgtctaattt
ccggtaaaagtatttcaaaaatatattcgagaataaaattaataatttaaggtcatattt
gattgtcttttaaattaaaagtatatctaaaagtaaaattttgcctgaaaacataatttt
ggaaatataagacttaaaagtacttttataaattcagtttgtataataaaatttgcaaat
tttattttaaatatgcaataaacttgcgggtgtcgcctagtcaaagactcaacccgagat
tgacatttgtttttctcttgtcatttttagtgaaaaaaaaaatgtaaaagtcatgtttag
cataattacttaattaatgaataaggatcacaactagtcgaaacggtaattatccgcttt
ttttaataaaaaattcatctatacgtgtgttattatttgttaggtatccgtttataaaac
tacttgcgattaataaaaaacttgtgggtattccccgattctcctaaaaatctttgaaat
tagaaggccttcggattgttatacgaagtaaattttgatgaaaagaaaaattgacatttg
aataatattaatgttcacgtgaaaattacacgagatatgagtttgggtgacgtttcactt
gaagaaaatattttaaaattatcaaaagatgagtaataatactccactcgagaatattaa
tattgttgaatttgtttcttcctccttgtttggtacccctaactaggaccgcgaaggctt
aagggttgttttaatgctgaagagaataaaaattaataagcatttttattttttaaccac
cgggggattacataatgcatgcaagttggaaaattaaaccctagctaagcacataagcaa
aaaaaaagaagaaaagtgatccgttggaaaatagaatatttgatagttggattttgttat
ctataaatagggggcatgtgatgtttgtgttactcagaatctgagagtagtgtgtggttg
aaagttaagaagtagcaaag
>SoyZH13_16G007400.m1	-		Up_Stream_Len 2000
aaagttaagtagttcggatcttataattattagtcagatttttttttttttgatcgagtt
ttggattagttaatgttttttttctctgataaatggaaggataaaaaaaaatattaagaa
tttatatttgttagaagaaaaataacaagtactaatactacttcctctactcttattcat
aaaactcaggtttaaaatagtagttatttttttataagatttaatttataacgtttcatg
tattaattaattttaaattaaaaatatctttcattaaaaaaatcaaaaaatatatggata
aacaattataaaaagaaaaaagtaataataagaataatttaaaaaaatattataaactta
aaataaatttattattaataattaaataaattattttttaattttaatgaattaggtaat
agaatgttataagaggaagagaaagaaagagactataaaatatgaacacaagtttaatga
tgggaacaattttggtcattgactgtgccggccatgaatctctgctgcgttatagataga
tgcaatgccgagggtcacaattgctaatttgccattttgcagatatgccccggaaaatgc
agcattgacacaacgtgaattaaaccagctttccgtgttgcttcttccaaaccgcgtttt
tcacttggaaaaaaatggaaacaacatatatacctcagtttccagtttgactcacctgcc
cttttctttttaagtgaagaataatactagtaataaccagaaccacaaactccataactc
ccagctaataaataattaagggtattgtaaattattttttaaaaagtaaatatgagaata
tcaaattatttttatgtttgttatagaaaacaaatatcattttctacattttaaaatatt
aaatatatttcatttttgtttaatagttttttataatatattgcttatagtgttagtgta
aaatattataagataatataatattattttaaatatttgataaataatactatttaagat
attcaaaatatacttttattattttttaataaataatttaagcttacttgctaacatgaa
gaataattgttatcaaagacatatattaattaaagtaacatttaagtgggctgtgactct
tttcccctttttgaataataatacatgtatattctaatttttatatatatatatacacat
tatagctttaaaatttaccaatataaacatattaaaatttgtttatttcaatttttaaat
gtttaataaagtagtcgcgaatgatgaattattatattttaaaattaaatcatcaatata
aatattttagtaaccactatatttattaatcagggacgttagactctctaatttttcaag
gttatcccacaaacttcaatattctgttaatcattattgatgattaaaaataaaaaaata
atataatgtaattatataatttaatttatgtgcagtctcaatgttaaataattttacaga
catcaaataagaattatgttgtatttaatttactaaaagaagaaattccatttattgctg
tgccaggtattatacggctatgaacgatataaggttatatataactatgttcaccagata
tttaaaatatttatttattactaatgttttaatggtgctgcaaaatgttgtgatgaacac
cattttaagcaaatgaatactaattatcaggtttggaaaagaagggaaaaaaaatgtgga
cggtgaagtgagattcatgcttgccattgccagctttatttaatcttcccttttcccttc
tctccactgtatacaagaaatcatagccagctaattccatttcaaccgacacgccactac
ccttccttctgatctctcaaatctatttccattccattccttcggtgagagcaaaatcac
ccttcttgaaacagattttagcaccaaacaaaaacactctatagagggtgaagatttttt
agaacagaataagaattaat
>SoyZH13_16G075600.m1	-		Up_Stream_Len 2000
gcaacatcaaataaaagaactatcttcttcaagttttgccaacattggtcttggcaagag
aatgtcgaagaataaaagatctttgcaatatataatgtgtatgaaatgggtatcagaatc
atcacatgtatgctaacccaccataaccttcatattcataatattcaataatacttgatt
ttttcttagttttaacatatataagataataggataatgtattcacaattcatgtaaaaa
tcaatgagatcgacgacacatttgattgaaattatgttgcatgtgagagatgccaaaaga
aagttacaaaagaggaaaatcaatatactgatagagaatgcaaccagtcatccaagtatc
caacaacaaggtttaatatttgtatataatgaattattttttataacataattaaataaa
tattacaatttttaaaattttttttttaggttcaagatacaattgaaagtctctgatgac
accggtgtaacaacattcacaatgttcaattgagatgcatatcaaattctaaacacaaca
ggatctgaaactctttcacacccaaaatgcaaataaggctgacatacccctaatattgta
taccctttgcaaacacacttttaattttgaaatcaagcttacaattggaaggaaggattt
caaacctataccatcacaaggacttttatcacaaaaaatatcatttagcatgattctctt
ctcaaagaaattaaacaagtaaccatatttataatttatttacatttttacttgtacaaa
atattaatagttttttccactaattaatatttttattaaaaaaagagtccacttcaccac
aacaaatatcatcaaatgagtgagatgaagaactaatcataagtcaaagcacaaagctac
aagcatccaataagtcaaaaggtgcatcttcataatctaatgaagaagtttatcaaatct
cacaaagttcattaagaaaaaaggcgaataaaaaaactgccacaagtcaaaatcaaaagc
taaaattatccaagaaatgcatctttatcatcaaaagaagaagaaagtccattaaagaaa
attctgaaataacaatctgtcataagtaaaagcttaaagctactagcatccaagaagtca
aaagatgcatcttcatcatcaaatgaagtttattcaatttcaggaagtcaattaaggaga
aagacgaataaacaaatttttctgacatcaaaatttaaaaaggagcacaccaaagaaaac
aaaattcaacatgtcaccagcaaaagaaaataaatataaaaattctatttaaatgaataa
ttttttgtgtttattcacatcatttttatatgttttaccattatgattgactatttttct
ttcattaaatatatttttttattgttttattatgtcaatttcactttattcttatattgt
tcttataaaatttatacacaatgcttacttttatcttcacgttaatcaattttagttgag
tggtcagactataattttgaaatatttccatataaatatattgataaataaaagatatct
taatttatacatattttttatctcctttaacagaaaatgacataaaatatcattgacaat
tatatttttaaatttgatttatcaaataaataatttatttaaatatttttttaattattt
ataaacccgcacatcgtgcgtgtaatgttctattttcttcaaatcactaattttaatgac
gtgacaacatgatattgagaaactcacttttatatatgataaatagatacatagattggt
tggtggcattttcttggacaagaaaaccacatggtcaagacaagcaacgtatcagatgct
attactaacaagaagctaagtattagaacacagctaaactaaggggcaaaatttgatcac
tatggcttatacaaatgctttcattgcagatttttgttagagacaaagagaaacaaacac
caacaaagtaaggaagaaat
>SoyZH13_19G247200.m1	+		Up_Stream_Len 2000
atgatgtcagattcggagaaattagatatgaaaatgacatattcacttttatatgcaaag
atgtatactatagtttggtcttcccctgtcttaaattgagattattgaaattaattaaac
aagttaactcggtaacgctatcaatgttggtttacttttttttaatatttttgttgtatg
gctttagggcccatttcgtgggcctggcggaaagacccttagaggagcgcttgagtggtt
ttctaatggatctagcaggaggagttggcacaatatacaacaaaatgtggtttcgttgat
caaaatgcacaatttaaaagatattttcgttatgtgtttttaatcaatggaatcacctgt
ctgtcacgtatttttcagaaatcacaaagttgaacaaaaatatatggtaggagagcagaa
tacggtgtgagaataatagtggccgttgtaaaattgaaacaagatttcgtcagacaatat
atttgtgaattaatattaaagtaacatgttgaagttttagaggaactgaaacgagaccaa
tttttttttttttgggtataggaagcaaagataaagacaagttattctatgatgatttat
gtcatttataatcaactagtatttagcttctacaatacacatgataaatatttattttat
ataactaaaagttataataaataaatatttttaacataaaaaacatataaattatatttt
agattatgataaataatctatattgtgatacaatcgcacaaagttattttaactatccat
aattttctctaaaacatagaaatttaatttagaaatagataaaaagaatatattgaaaga
tacaagatgctaaaaaaattcttaaaaccattctcattaaagaaaagtccttgttgaaga
ataatacctaaaaacattctcaatcaaaatgactattttaattacatatagaattcgttt
gatttgataaaatgatagtatatatttttataataataataataatatattgttattata
attattacatttctgttttataataataataataaaattatattaacataattaatataa
actttattaatattcaaaagggtactatagtaaattacatatattacttgtatctatcca
ccaaataatatacaacaaaaaattgtctagtaatttaaaatatgttatcttttgttattt
tttatgtgtatcaaatacacccataaaagagcaatcttaaaagtcattctaacatatgta
aaaaaaaaaaaaaaagtcattctgacaataactaatgattaattaataatgtaatttttt
tacaatcacaatacataaaatttaaactcttatgatatacagaaagataatagaccagtt
tgtttcggattaaaaaattaattctggcatagaataatctaataattattttttagagat
taaaaaaagcataaactaaattatgttttattataatcattttttagaaaataaacactt
tatttcataataagttattaaaaattgcttctggttttaatcaatttttttttttttaaa
cttcagactcttttgaaaaaataaaataaacatacaaaaaaaaatttataaatagaagtg
ggggtggaggggggggggggggggggggggacaaacggcttggatgttgattttcttatg
ggaattgattgattccaaatgtatgtgattaaactaaatatgaaacgtattcaggaacat
accttctcgcgagagaatacaattggtcaaaaaatgtttgtttcccgtcgacgcggtgtg
cctaaagctggttttgacttggtagcagattcaggtggatgggagaaaatctagcttgat
aaataaatacggagtagtatgcttttcttttcttttaaaaacaaaacaaaacaggtggat
gctgactgactgctcatagtattaatcaaatacgaggctgctcatcccgacccgttccat
tgctaagaaagaaatagaac
>SoyZH13_20G048300.m1	+		Up_Stream_Len 2000
cttcaatctacattttgtttagatcccccaaataatttttgacatgtgccagtgttattt
acccaaatggagagttcttgtttattttactatgactaaaagattcttcggcatgatcac
ttgaccaagaccaagtgaatttcatggagtagtctttgtattgcacgagtagtccttgtg
tggcatgacatttcatgcatgatatgttgtcataattgtttgattcatctcttatgtttg
gttgattgcatttaattgattttttttccacatgaaataagtatcagctagattataaca
atagctgttattcttttaaataataaaataatggtaatatatttatgataacataaatga
tatttattattatataattaagcaatcaaatacgtttataatggaataattatataattt
tctagatgcaaataaaattttttgcttttgtgaaattttatcctccattaaaatttaaaa
taatattgctaaactaacataaaaaatatattattaaaatcattaaatgtaatattattg
caataataaaaacctcaaaatatttttttaagaattaatgtgattttataaataaaattt
ctgaacttaagtaaaactaataattaaattagtgccgataatgaaagtggaaataaaata
atattatctaaaattataaacaatagcaaaatagaatcaaatgaaaaataataaaataac
tttataatagttacaaataaatgaaataatattaaaaaatgataaatcatagaaatatta
aaatttgaatagtgaaaataaaaaaaatagttggcaaatggcatcatgatattaagaaag
atatgatcatattaaaaatgaatattataaaacttatgaattttaatattaattgataaa
aaataataattaagtgataatacaatacgaaataatatataaaacaaaacaatattagta
taaaatttcttattaattatataaaatatagttaaattttaacaaaaataactcattata
aatattatcttattattataattatataattttgtatcttaatataatttatatatatat
atatatatatatatatatatatatatatatatatatatatatatatgtgattataaaacg
aattaataaaattaccaagtttaataaaaaaaatttataaatataagtattcaatttatc
actctattttttcatcaaactcggcatcttccaaaagtttcgtttttcttttttaaattt
cttgataatgttttttttcttagatttttacggtttctcatatttaaataaccagtgaaa
aacatgagtatgataataagtggtagttataacttataaaagtggcctactagtcaagag
ggaattatccaattattagaagtgcaaaatgagaaagtactttttaaggaaaagcagaag
ccaaaactaaaagatgtacatatttttggtacgaaagataggctagatgagtagaagtac
atatataaaaaattcaaaaatattttgattgatcatgggctccacaagccaagccacccc
tgattatggcaattttcgtcatgaaatgtcaatttgtcttagatattcattgttgaccct
tattctttgcgaaatatattttatcgtaagggatttccaaagtccaaacaaattttaagc
ctatcttttacgcatgcttgagcattgatcatttttcttattttggcaaaaacgttagta
aaaattcaacggtttttcctcaaatggtactaaaaaatattaacacggcaagtctcccac
gtagatcaatgcaattcaaattgtgattaacacaaacaataccaagatgttgagtaattc
acatgttaatcatgattaacagtacatctttacccctatatatacataagaaagatactc
acaattgccatagtaatatttggtttttgtgtgtttcagtgtaacttcctaaaataaaac
acgagacaagggtttcacat
>SoyZH13_20G048700.m1	+		Up_Stream_Len 2000
gttctggaatttccagtgaaccttccagcatcaaattttttctaaaaccacattggaaac
cattctattggctttcagcaactttagtaacaaggttttttctcatttcacaaatacatg
atgaattctgtaaattgtacccacttttatcattaactactctcaatttattgtccacca
ttaatcaagccctaattgaacactaattaaccctaattggacccaattaaaccataatcc
aaccctaaacaaaaccaaaaatcattcaatactcgaaccttcataaaacccaaaaaaacc
caaataataattaaaaaattttcaacttcacaaaataaggaccattgcaacgtggtaata
agagacaatgcatgggaccactaagaaagggaaagcaaataaacaaaatgaaaaaatcat
agtacctgctacaatttgaagatgactccccactcatttttgaagataacagggaccact
aagaaagggaatgcgacaacacgtagacgtcaatgaagaaagccactacctcaataacac
tcacaatcaaccattgaagaaagccactaccattgccgagaagatgaagtcacgtttgcg
aagaatcaatgttttccaaagacaattcaatcttttaaatttttttaattattaatgtat
ataataatatgaatttttaaaaagaaaattaataaataatgacatggtcacctttgtcta
cgtgtttagtgataaagcgtgatgacataacactccgtctgtcacgttatcacgtaacaa
aaggagacaaacaacagatagtaagttaagacataaatttttttcgagtacttagttgaa
aaaaaatgaatattaggtagtaatatgaaaacgatttatttctctgacatgaaaaactta
attaaacctttaaaaaattaacaactacgtcaacatctacatcatcacttaattgagaaa
ttctaatgataaggattacaaacaaaatttttaatatattaaaaaattaacacaattttt
tttattagagtcccaaaataaaattcgctaatttatcaagtatcttaaatatatttaaac
caaaattaaaatattcaatgtatcactatttttttttatctaattcaccatcttccaaaa
gttttttttttaatttcttggtaatgcttttgatttgcttagattttttttttgtatgct
ctgtaaagattaatttaataaaaatatttaatatcatgtaaattttctcatatttaaata
acctgtgcaaaacacgagtatgattttctatttttctttttactgcgagtatgataacta
ttggtagttataaaagtgggctagtcaacaaggagtttagtcaaatattagaagtgcaaa
ctgagaaagaactttttaaggaaaagcaaaaaccaaaactaaaaggtttagatatatttg
gtacgaaacacagactagatgagtacggagatgtacatatatataaaaaaaattaaaaat
attttgattgatcaggggccccacaagccacctttctgtatggaaattttttcataaatt
gtcaatttgtcgaagatatattgacccttattatgtgcgaaacttttttatcgtaaggaa
tctccaaagtctaaacaaatttgaagattatcttttagaaatgcttgagtctcaagcaat
gctcatttgtttgagttagggcaaaaacatgagtagaaattgaacgttttttcatcaaat
gtgactaaagaaagattaacacggccggcaagtctctcacatagatatattaatgcaatt
aatactgtgattagcacaaagaacacgataatgttgttgaagaattcacatgttcatcaa
tctttaagcgctaaagtgcatctttacccctatatatacatggggaagatgctcataatt
gccataataatttttggtttttgtgtgtttcagtgtaacaacccacaaactcaagacaca
taagctacgttaattttcgt
>SoyZH13_20G131200.m1	+		Up_Stream_Len 2000
tttctattatagaaaaacatggtttgtaaaaaacaatatgatacgaaaataaataatagg
aaacaaaatcttaatagaggaaactttttactgaatgaatattttgatacaattaatatt
gaatgttaaatgtgatttgacaatacttgtcatttaaaaaaagacaaaacttgtcaatta
ttataactgtctttttttttttgtctttttttataatgatcgcaatgaaatttaaatcta
ttatctcatgcattttttttatcttaattgtatttttccttaattgcaattttgacttaa
ttgtacaactgtctttttttttttttatagagaaaatgatatttaagaggagctaatcta
aaactaaaacgttagtaaatgatttttttttttaattttgtggtgtgagatgcgaagcta
aattaatgtcaataatatctgtacctaaaaagataatgtcaatgatatatttcacatgtt
aaacattgtataccatgtagaaacctaattcttaatttgtataatacagacaaacccgtt
tcattctatatagtctccaaatatgtcaattttcaacttaacccccacagttgtcaactt
catgacaattcgtacgaattattaaaatgtctaatttctaataaataataaatttaaaaa
tatttattatttcatacataacacaattttatactaattatagacttaatcattattata
ataataacataccaactatatatatatatatatatatattacacacacgcaaggtccaag
ggagagaagcagggcgcccacctttaaatcgtccctagtcaattcctatgcacaaatttg
gctaataaactttatgaaagaacgactaatttgttgtgaaattcaaaaattaaattatat
acataatttttcacagagtttcttacaaagaaaaaatttatataatacttctatttaaaa
aaaactaaaaatttaaatttaaatttctaatactaaatcaaatttaacgtgtttataaac
aatgaagtacatttaaatcaattaatattcttttccaatttgcatttcgggtagcagtaa
aaaatctaaacaagttttttgtcaacttcccagtatcaacgagaataagcagccaatgaa
taaagttctgttcaaaattgtttttctgcttatcgtataaatattcatacacaaaaaaat
acgtataagtattcctagtgcaatcttaaacatatctaatgacatcagtggattttgtaa
gtaatgctattatatgctaaatttgtttattataaaaatatttaaataaaatctgctttc
cgacaagaatgaaagaacaaaaagaaaatgttatttagtgattggtaggtttagtaaaca
taataaaatatagcaggatttctgttataaaaatgttaacttatggaagatggaagatgc
agatgtagtagtgtaaactttgtgatagtacaaaccgaaattatcgatcaacaaagtttt
tcatggcataggtcgcatggtggaatcagatcccttgattatgcattaatcaagagataa
agatgaaaactccttgtgggtcccaactcccaagaagggtccttttcaggacgtttgtcc
ttctcctttgtatcattgccttcttaaatttattattcgaaaccaaaggaggagtagcta
accggatctataaacaatagtagcacttctttcccaactgggtcaatcaagactcttaat
gatcataaagaaccaagcccagagtgccaaagtccaattttaagccacagtgtctccaca
gcctaatttgccgaatatattgagtacacatgtgtgcctatacataatgcaaatttttat
tttttgattataaatattattattatcactttaagaatgtttcttatttatttgtactac
tactacttatggtgcagttctcaaaggttgttaatttgttagtctcggttagagagggtt
gagagacacaaagaagaatc
