# Supplementary material for: Genome-wide identification and analysis of LOX genes in soybean cultivar “Zhonghuang 13”
Source: Front Genet. 2022 Oct 7;13:1020554. doi: 10.3389/fgene.2022.1020554 (PMC9585170; doi:10.3389/fgene.2022.1020554)
Supplement: Supplementary file 3 [file Table3.XLSX]

## Sheet: Sheet1
Plant Species	Gean Name	Sequence ID	Protein Length (aa)
Arabidopsis thaliana	AtLOX1	AT1G55020	860
	AtLOX2	AT3G45140	897
	AtLOX3	AT1G17420	920
	AtLOX4	AT1G72520	927
	AtLOX5	AT3G22400	887
	AtLOX6	AT1G67560	918
Oryza sativa	OsLOX1	LOC_Os02g10120	927
	OsLOX2	LOC_Os03g08220	919
	OsLOX3	LOC_Os03g49260	868
	OsLOX4	LOC_Os03g49380	878
	OsLOX5	LOC_Os03g52860	871
	OsLOX6	LOC_Os04g37430	798
	OsLOX7	LOC_Os05g23880	848
	OsLOX8	LOC_Os08g39840	925
	OsLOX9	LOC_Os08g39850	942
	OsLOX10	LOC_Os11g36719	869
	OsLOX11	LOC_Os12g37260	923
Populus trichocarpa	PtLOX1	Potri.001G015300	899
	PtLOX2	Potri.001G015400	903
	PtLOX3	Potri.001G015500	899
	PtLOX4	Potri.001G167700	924
	PtLOX5	Potri.005G032400	867
	PtLOX6	Potri.005G032600	864
	PtLOX7	Potri.005G032700	867
	PtLOX8	Potri.005G032800	864
	PtLOX9	Potri.008G151500	882
	PtLOX10	Potri.008G178000	927
	PtLOX11	Potri.009G022400	902
	PtLOX12	Potri.010G057100	927
	PtLOX13	Potri.010G089500	909
	PtLOX14	Potri.013G022000	872
	PtLOX15	Potri.013G022100	862
	PtLOX16	Potri.014G018200	861
	PtLOX17	Potri.014G177200	861
	PtLOX18	Potri.017G046200	953
Vitis vinifera	VvLOX1	VIT_201s0010g02750	921
	VvLOX2	VIT_205s0020g03170	877
	VvLOX3	VIT_206s0004g01450	913
	VvLOX4	VIT_206s0004g01470	655
	VvLOX5	VIT_206s0004g01510	902
	VvLOX6	VIT_207s0141g00340	639
	VvLOX7	VIT_207s0289g00010	478
	VvLOX8	VIT_209s0002g01080	917
	VvLOX9	VIT_213s0064g01480	904
	VvLOX10	VIT_214s0128g00780	860
	VvLOX11	VIT_214s0128g00790	870
