# Supplementary material for: Genome-wide identification and analysis of LOX genes in soybean cultivar “Zhonghuang 13”
Source: Front Genet. 2022 Oct 7;13:1020554. doi: 10.3389/fgene.2022.1020554 (PMC9585170; doi:10.3389/fgene.2022.1020554)
Supplement: Supplementary file 5 [file DataSheet4.ZIP]

Archive with 15 entries (14 files):
- Supplementary Data S4/
- Supplementary Data S4/GmLOX1_pcr-E1900-T-ZJ-R_D07.ab1
- Supplementary Data S4/GmLOX1_pcr-E1900-T-ZJ-R_D07.seq
- Supplementary Data S4/GmLOX1_pcr-E2049-T-ZR2_F03.ab1
- Supplementary Data S4/GmLOX1_pcr-E2049-T-ZR2_F03.seq
- Supplementary Data S4/GmLOX1_pcr-E2455-T-ZJ-R_A04.ab1
- Supplementary Data S4/GmLOX1_pcr-E2455-T-ZJ-R_A04.seq
- Supplementary Data S4/GmLOX1_pcr-E2456-T-ZJ-F_B04.ab1
- Supplementary Data S4/GmLOX1_pcr-E2456-T-ZJ-F_B04.seq
- Supplementary Data S4/GmLOX1_pcr-F43-T-ZJ-R1_A09.ab1
- Supplementary Data S4/GmLOX1_pcr-F43-T-ZJ-R1_A09.seq
- Supplementary Data S4/GmLOX1_pcr-GmLOX1_allseq-F_D09.ab1
- Supplementary Data S4/GmLOX1_pcr-GmLOX1_allseq-F_D09.seq
- Supplementary Data S4/GmLOX1_pcr-GmLOX1_allseq-R_E09.ab1
- Supplementary Data S4/GmLOX1_pcr-GmLOX1_allseq-R_E09.seq
