# Supplementary material for: Genome-wide identification and analysis of LOX genes in soybean cultivar “Zhonghuang 13”
Source: Front Genet. 2022 Oct 7;13:1020554. doi: 10.3389/fgene.2022.1020554 (PMC9585170; doi:10.3389/fgene.2022.1020554)
Supplement: Supplementary file 5 [file DataSheet4.ZIP › Supplementary Data S4/GmLOX1_pcr-E1900-T-ZJ-R_D07.seq]

>GmLOX1_pcr-E1900-T-ZJ-R_D07.ab1
GGGAAGGTAGTCTCTATCAGAGACGAACTCCATGTGGGGTTGATGGATCCTTAATTGCCACTCCTCTCTTGATAAGATCT
GCAGGTAGTGCTTGATCAGTGAAAACCCAATTCTTATAAACCGCCGAAGACATCTCCACAGAATACTTTGAGGGCAAAAA
GGTTGTCTCTATTATGCCATTAGCATTAATTAGAGATTGCCTGGCAAGTGCGTTGATGTTCATGTTGTTACGATAGTGAG
GAGTCAGAAGCTTGTAAATTGGGTGAAGCACGCTAAGATGTCGGTGTGTTGCTATGACGAATGGCTCCATCGCCGCATGA
GTATTTAACCAATGGCTCATGAGTTGATGGTAGCAAGAGTCATTTACGATGACATAAGCTTTGGCTAGTAGCCAAATTGT
GCTCTCAACACCTTCCTTAGCAGGTAAGACGACTTGACTGACGGCAGCTGACAGATCCCCAGCAGAATGTGGCAAACTTA
ATTCGATGGCCACTGGCTTTAAAGTTCCATCTTCTCTCAAAAAAAGGATAGTCCTTGTCGCATAAGTCTTGGCAGAATTC
AGCTGATTTATCTGCCTCACATATGGCATGAAGATATCATGGTAATCTAACATAAATAACCTTCGACTACCAAGTGCCTC
GTCCATTGTGTACCCATCTAGATCAAGGGAATCTGCTGTTATCTTACTGCTTTGATCACCATAGATTGCAGGATCCAGAT
TACTTTTTGGAGGGAACTCTTCAAGACCACGAATTACGCAGGGATTTACACCAGCAATCATCTCTCTAGCAAATTCTTCA
TCAGTCATCCATGCAGACTGACTCACTTGAACGACGTGAGGTTGTGGAAACTTGAGGATGTGTTGACCATCGGTACGATA
GAGTTCTTTGATCACTGGTAAGGGGATAATTGTGCTAATTACATCTCTAGGAAGCTTAATTCCACCTTCATACAAGTCAT
GCACATCTTGGAAGCTATGAAACTCAATTGGCGTGGAATTTCAAATCGAACGGCAGATTCGAACGCCGGCTGGACAAATT
TGAGAATAAAGATTTTGTTCCAATCCTCAAGAGCAATCCTTTAGAACCTTCAAGGTGAACTTAAATTTTTCCATCTCTCT
CGGGAACACATAAAAAATACGT
