# Supplementary material for: Genome-wide identification and analysis of LOX genes in soybean cultivar “Zhonghuang 13”
Source: Front Genet. 2022 Oct 7;13:1020554. doi: 10.3389/fgene.2022.1020554 (PMC9585170; doi:10.3389/fgene.2022.1020554)
Supplement: Supplementary file 5 [file DataSheet4.ZIP › Supplementary Data S4/GmLOX1_pcr-E2049-T-ZR2_F03.seq]

>GmLOX1_pcr-E2049-T-ZR2_F03.ab1
CCTAAAAGGATCTGCTGTTATCTTACTGCTTTGATCACCATAGATTGCAGGATCCAGATTACTTTTTGGAGGGAACTCTT
CAAGACCACGAATTACGCAGGGATTTACACCAGCAATCATCTCTCTAGCAAATTCTTCATCAGTCATCCATGCAGACTGA
CTCACTTGAACGACGTGAGGTTGTGGAAACTTGAGGATGTGTTGACCATCGGTACGATAGAGTTCTTTGATCACTGGTAA
GGGGATAATTGTGCTAATTACATCTCTAGGAAGCTTAATTCCACCTTCATACAAGTCATGCACATCTTGGAAGCTATGAA
ACTCAATTGGCGTGGATTTCAAATCGAACGCAGATTCGAACGCCGGCTGGACAATTTGAGATAAAGATTTTGTTCCAATC
TCAAGAGCATCCTTAGACTTCAAGTGACCTAAATTTTCATCTCTTGGAACATAAAATACTTCGCCTTGTTTCTCAGTATT
CGGGTCTGTAACTGTTGGACCTCGACCAGTTCTTCCCCTACGAGGGTAGGGAAAGGTGCTAGACCCTCCAAGAACTGGAC
GAGCTAACTTTTCACTCTTATCTGGGTTGCCCAAATCATTGTAGACATCATAATCATAGATCCTATCATATTCCTTGCGC
TCTCCCGTTCCATTTCCTCTTAAACTCTTCAATTCTTCTTCTCTGTACTCCACAAGTGGTGCTGGTGTCTCACTAGGTAC
ATATGTATGGTTGGCAAAGAAAATGCGCACGCTTTTGTAAAGTTTAGTGTTATAAACCCATGAGTTGCAAACAAAGCGGA
TGGTTCCTTGGTTTGAAATGGCTTCAAGAGTCAAACTCTTGAGGAAGAACTCAACTTGCATGTAGTTCTTTATGTAAAAC
GCACCGGGGATTCCCATGCTTCCGTCCCATTCAAAATGAATATTGAATGCAGACTCTCCTGCTCCCAAAGTTGGTAACGA
AGTATTAATCCCTTCCAAGAACGTATCCTTTCCACTTTTCCTTTTCATGTGCATCAGCTGTAGCACTAATGAGCTGAAGG
AGACACTACGCCAGAAAGCATAGTGTCACTGCTGAGCATCACTACTCACTCATTCTTGACATCACACCCACTGTCCTTGA
TCTATGCTGCTGAACTCTTTGCAGGCTGCGACAACTTATCTTATTGTTTGGCCAGTG
