# Supplementary material for: Genome-wide identification and analysis of LOX genes in soybean cultivar “Zhonghuang 13”
Source: Front Genet. 2022 Oct 7;13:1020554. doi: 10.3389/fgene.2022.1020554 (PMC9585170; doi:10.3389/fgene.2022.1020554)
Supplement: Supplementary file 5 [file DataSheet4.ZIP › Supplementary Data S4/GmLOX1_pcr-E2455-T-ZJ-R_A04.seq]

>GmLOX1_pcr-E2455-T-ZJ-R_A04.ab1
CNNNTNTNTAGANTCATAATCATAGATCCTATCATATTCCTTGCGCTCTCCCGTTCCATTTCCTCTTAAACTCTTCAATT
CTTCTTCTCTGTACTCCACAAGTGGTGCTGGTGTCTCACTAGGTACATATGTATGGTTGGCAAAGAAAATGCGCACGCTT
TTGTAAAGTTTAGTGTTATAAACCCATGAGTTGCAAACAAAGCGGATGGTTCCTTGGTTTGAAATGGCTTCAAGAGTCAA
ACTCTTGAGGAAGAACTCAACTTGCATGTAGTTCTTTATGTAAAACGCACCGGGGATTCCCATGCTTCCGTCCCATTCAA
AATGAATATTGAATGCAGACTCTCCTGCTCCCAAAGTTGGTAACGAAGTATTAATCCCTTCCAAGAACGTATCCTTTCCA
ACTTTTCCTTTTCCATGTGCATCAGCCTTGGTAGCACTAATGAGCTGAAGGGAGACACTACGGCCCAAGAAAGCATTAAG
GTTGTCAACTGCTGAGCCATCAGGGTTAACTTCCAACTCATTCTTGGGCATCAACACCACTGTCCCTTTGATCTTATGGC
CTGCTGAAAACATCTTTGCCAAAGCTACCAACACAACTATTTTAGTTGGGCAAAATGAGAAAATAAAGAAGAAGAAGAAG
AAGAAAAAGAAAAAGCCTGTGACCTGTGAGAAAATCAACCAAAGCANGNGGGGAAAAGGGAACCCCCCCCCTGGGGGGGG
GGGGGGAACCAACCTGCCCCCCCCCCCCGAGGAAAAAAAATGGGGGGAGCCCTGTCTTTTCCCCAAAAAATTAAGATAAA
AAAACGCGCAAGAATCCTCCCCAAAAAATACTAAGGGGAAAAATGGTTATACTATCGTGCATTAGTATTAAAAAAAGATT
CTTGATTAGGGGGTCGGGGGGGGTTTTTACACGTGAGAAAAAAACCTGGAATTGGGTACCAGAGATAAGTGTGTGGGTGC
TGGAAGGAGAGAGCCTCTCGCGAGAAGAAATTACAACACGGTGTGTGGGGGGGGGAAAAAATATTTATAAGAGAGAAGGG
CTAGGATGCCCCTGT
