# Supplementary material for: Genome-wide identification and analysis of LOX genes in soybean cultivar “Zhonghuang 13”
Source: Front Genet. 2022 Oct 7;13:1020554. doi: 10.3389/fgene.2022.1020554 (PMC9585170; doi:10.3389/fgene.2022.1020554)
Supplement: Supplementary file 5 [file DataSheet4.ZIP › Supplementary Data S4/GmLOX1_pcr-E2456-T-ZJ-F_B04.seq]

>GmLOX1_pcr-E2456-T-ZJ-F_B04.ab1
NGNGANNNACNCATTGGACCTCTGATTCAAAAGCATTACAAGCCTTTCAAAAGTTTGGAAACAAGCTCAAGGAAATTGAG
GAAAAACTTGTGAGGAGGAACAATGATCCGAGTCTGCAGGGCAATCGACTTGGCCCGGTTCAACTGCCATACACTTTGCT
TTATCCTAGCAGTGAGGAAGGGTTAACTTTTAGGGGAATTCCAAATAGCATCTCTATCTAAGGAGCCTGTGAATATCATC
ATCTCTGCTAGCCTCACGGTATGTTGTAAATAGGGATCCGCGCATGGGTTTCCTCTTGGTGCGAACCCTCGGGCTGAAGA
ATTGGGTCTCAAGGGGAGCTTTTTAGCTGAGAAATGCTGTTTAAACCCATCGGGGCGTGATACTGAAAAACCTCACATTT
ACGGTTTACAACAAAAAACAGCGTCCTAAGGCCTTGACAAAAAAAGACAACATCCGAGGAATTGCCACGGAGGTGTACAG
CAGACTGAACATAAGAACACGGGGGGTTTTTTTTGAAACACCAGGCGTCTTCCCCGGGGGTTTTCCCCCCCACTGGTGGG
CACCACACCCCGAGGATGTCCCCACCCCTTTCATGAGAAAGAGAAGGGGAAAAGAGCAGGGAATCGAGGAGTAATACTGA
CCCCTTCCCCCCGTCGAGGGGGGGCGACAAGAATACCTCTAAAAAGCAACCCCTCCTCCGGGGGGGGGGGGAGCGCTTCT
TTTCCCCCCCCCCCATCGATAAATAACTTGGGGGGGCCGTGCGTGCACAGCCCACATCCTTTGAAAATATCGGCAAATAA
TTTTTTCCCCCAAGAAAATAAAAAGGAAGGAGGTTGACCTCAATGGCCTTATAGTTTAAAAAAAAAAATCTCTAGAAATC
TGACGACGTGATGATATCACCGGAGGGAAAATCAAACCCAAGCAAGTCAGCATAGCCCTAAAAAGGGGCGGTTTGCTAAA
AGGAAGATCGCCTCCCCCCGCTAGAATTTATCAACGCTGGTCCTCCGGGTGGAGGAGAGAAAGAANTTTNAAAGNNGACN
TGGTGTGGAGTNNGCGCAGNCCGCCTCCNCACCACCCTA
