# Supplementary material for: Genome-wide identification and analysis of LOX genes in soybean cultivar “Zhonghuang 13”
Source: Front Genet. 2022 Oct 7;13:1020554. doi: 10.3389/fgene.2022.1020554 (PMC9585170; doi:10.3389/fgene.2022.1020554)
Supplement: Supplementary file 9 [file Table4.XLSX]

## Sheet: Sheet1
Function Gene Name	Drought inducibility	Low-temperature responsiveness	Defense and stress responsiveness	Anaerobic induction	Circadian control	Developmental or Tissue Specific	Abscisic acid responsiveness	MeJA-responsiveness	Gibberellin-responsive	Salicylic acid responsiveness	Auxin responsiveness	Flavonoid biosynthetic genes regulation	Light responsiveness	Total
GmLOX1	1	0	1	1	1	1	2	6	0	0	1	0	9	23
GmLOX2	0	1	2	2	0	1	3	4	1	0	0	0	13	27
GmLOX3	0	0	2	4	0	3	4	2	0	0	0	0	12	27
GmLOX4	0	0	0	1	0	2	0	0	2	1	0	0	11	17
GmLOX5	0	0	0	3	0	2	4	2	0	0	1	0	24	36
GmLOX6	3	1	1	2	1	2	5	2	0	1	0	0	14	32
GmLOX7	0	0	1	2	0	2	0	2	2	1	1	0	15	26
GmLOX8	1	0	0	2	0	3	1	0	2	2	1	0	9	21
GmLOX9	0	0	1	1	0	1	6	0	0	0	0	0	19	28
GmLOX10	0	2	0	2	0	0	2	0	1	2	0	0	14	23
GmLOX11	0	1	1	2	0	0	5	0	0	1	0	1	16	27
GmLOX12	0	0	1	2	0	1	2	4	0	0	0	0	16	26
GmLOX13	0	0	1	1	0	0	0	2	2	0	1	0	7	14
GmLOX14	0	0	0	4	0	0	4	4	0	0	0	1	18	31
GmLOX15	0	0	0	0	1	2	5	8	0	1	1	0	18	36
GmLOX16	1	0	0	1	0	3	1	0	0	1	0	0	9	16
GmLOX17	0	1	0	2	0	2	0	2	0	0	0	0	12	19
GmLOX18	0	1	0	1	0	1	2	4	0	2	0	0	14	25
GmLOX19	0	0	1	2	0	1	2	4	0	0	0	0	11	21
GmLOX20	0	1	0	2	0	1	2	6	0	0	1	0	9	22
GmLOX21	1	0	0	3	0	1	3	6	0	0	1	0	20	35
GmLOX22	0	1	2	2	0	0	1	8	2	1	0	0	13	30
GmLOX23	0	2	0	2	0	0	1	0	0	2	1	0	15	23
GmLOX24	1	0	0	3	0	1	5	0	0	1	0	0	16	27
GmLOX25	0	0	1	1	0	0	0	2	0	1	1	0	9	15
GmLOX26	0	0	0	1	0	2	4	2	0	0	0	0	11	20
GmLOX27	0	0	1	1	0	1	0	2	1	2	0	0	17	25
GmLOX28	1	0	0	1	0	1	2	0	1	0	1	0	16	23
GmLOX29	0	0	0	2	2	2	2	6	0	1	0	0	12	27
GmLOX30	0	0	1	1	0	1	0	2	1	0	2	0	13	21
GmLOX31	0	0	0	1	0	2	1	0	1	1	0	0	9	15
GmLOX32	0	0	1	1	1	1	3	2	1	0	0	0	8	18
GmLOX33	0	1	0	6	0	1	1	2	1	0	0	0	11	23
GmLOX34	0	0	0	1	0	2	1	2	0	0	0	1	13	20
GmLOX35	0	0	0	7	1	4	6	4	2	0	0	0	21	45
GmLOX36	3	2	0	2	0	0	1	0	0	1	1	0	12	22
