# Supplementary material for: Genome-wide identification and analysis of LOX genes in soybean cultivar “Zhonghuang 13”
Source: Front Genet. 2022 Oct 7;13:1020554. doi: 10.3389/fgene.2022.1020554 (PMC9585170; doi:10.3389/fgene.2022.1020554)
Supplement: Supplementary file 10 [file DataSheet2.ZIP]

Archive with 1 entries (1 files):
- Supplementary Data S2.fa
