# Supplementary material for: Genome-wide identification and analysis of LOX genes in soybean cultivar “Zhonghuang 13”
Source: Front Genet. 2022 Oct 7;13:1020554. doi: 10.3389/fgene.2022.1020554 (PMC9585170; doi:10.3389/fgene.2022.1020554)
Supplement: Supplementary file 10 [file DataSheet2.ZIP › Supplementary Data S2.fa]

>SoyZH13_03G083300.m1
MNINGMPKKASSSVSKWHSSSVTTKMLNNFNPICQATQQSTLKGKFVITHNHSKSIPGKL
ISVQIYSGTEVDPETGKGKLSEKACFKQGESIKHSHDAQTMIYKIKIHVDSHFGTPRAFV
IQNQHKKKFFLQSASIETNDRIIHFDCNSWIYPIKKTKSDRLFFSNRCCLPSHTPRALVE
LRKEELDRLRGNGMGERKEWDRIYDYDCYNDLGDPDKGPEHLRPVLGGSRLFPYPRRGRT
GRKHSTAGPSCESRPQPINFDIHVPSDERFGPNKLKELKSNCVHAMVHFLSPKAELLPRR
NSANFQSFEELLDMFSSNRNQKIEGWMRDNLKKLIPVEHLKEINHAMKENRGQLAIPQII
SENEWAWKDDMEFGRQMIAGTHPTRIQCLTTFPPQNKFGIQSSIKQSIIEQKLEGWTLSQ
AMEHGRIFMLDHHDFLIPYLNRINANGVCAYASRTLLFLRSDGMLKPLTIELSLPGQSPH
LEIHRVFLPAKQGTQAALWQLAKAHVLANDAVYHQLISHWLYTHAVVEPFIIATKRRLSV
MHPIHRLLNPHFKDTMHINALARLILINSGGIFERILFPGEICMQISCDLYKEWRFNEQG
LPADLLKRGMAVKDPDKNNPTRIQLLLLDYPYATDGLEIWVVIKEWVKDFCSFFYKDNEA
IEGDVELQAWWSEIRTQGHGDKYNDIWWYQMTTLSNLVESLTTLIWIASAKHASLNYGQY
AYNGFPPNRPMLCRKFVPLEGTVEFGEFLKDPDKFFLKMLPDRFEMSLAAALVDVLSRHT
CDEVYLGCQQSPGWIDNEVIQNRFAEFKQELKEIQTRIMQRNRDPKLKNRRGPANIEYTL
LYPDTSSSSASASGITGRGIPNSISI*
>SoyZH13_03G216800.m1
MPQNIVNALSTSMHIIRGTVIVTKKNVLDFNDLSASLLDRLHEFVGKRVSLQLISAVQAD
PGNGMKGKLGKPAYLEDWITTITPLTAGESAFRVAFDWNGDEDIGTPGAFLVRNNHHSEF
YLKSLTLENVPGHGVIHFICNSWVYPAHKYKTDRIFFSNKTYLPSETPVPLLKYREEELE
NLRGDGKGTLQEWDRVYDYAYYNDLGDPDKGAQYARPVLGGSIEYPYPRRGRTGRPPTKS
DANSESRLNFAMSLDIYVPRDEKFGHLKLSDFLANALKSIAQIVKPELESLFDSIPEEFD
SFEDVFKLYEGGIKVPESILKNIRDKIPAEMLKEILRTDGERFLKFPVPQVIKEDKSAWR
TDEEFAREMLAGVNPVIIRCLKEFPPESKLDSKVYGDQTSTIRKKHIESNMDGLTVNEAI
RQKKLFILDHHDALIPYLRRINSTSTKTYASRTILFLQNDGTLKPLVIELSLPHPEEDQY
GVISKVYTPAEEGVENSIWQLAKAYVAVNDSGYHQLISHWLNTHAVIEPFVIAANRQLSV
LHPIYKLLHPHFRDTMNINALARQILINGGGIVEATVFPSKYSMEMSSVIYKNWVFPDQA
LPTDLIKRGMAVKDSGCPHGLRLLIEDYPYAVDGLEIWFAIKKWVQDYCSFYYKEDDTVK
KDSELQSWWKELREEGHGDKKNEPWWPKMQTREDLIEVCTIIIWVASALHASTNFGQYPY
AGFLPNRPTISRRFMPEEGTSEYDELVNNPDKVFLKTITAQLQTLIGISLIEILSRHSSD
ELHLGQRDTPNWTCDVEPLEAFDEFGKKLVEIEERIMALNNDGKHKNRVGPVNMPYTLLF
PSSKAGLTGMGIPNSVAI*
>SoyZH13_03G242900.m1
MALSKELMGFSSFFSASSKVFLHNKHGTFWVNPILLPSENPRVMRLRKGAKFPVAAISED
LIKTTLTVQAEKPVQFKVRAVVTVRNKIKEDFKETMLKHFDAINDRIGTRNVVLELISTE
IDPKTKSPKKSSKATLKDWSKKSNVKAERVNYTTEFIVDSNFGVPGAITVTNKHQREFFL
ESITIEGFASGAVHFPCKSWVQGERIFFSNQTYLPGDTPAGLRVLREKELINLRGDGKGV
RKLSDRIYDFDTYNDLGNPDEGVELTRPTLGGSQNHPYPRRCRTGRAPTDTDMHAESRVE
MPLPMYVPRDEQFNESKLNTFVIKRLKAVLHNLIPGLKASLSANNHDFNRFSDIDDLYSD
EILNKIPLPQVLTKIQDCGRGLLKYDTPKIISKDKFAWLRDDEFARQAIAGVNPVNIEGL
KVFPPVSKLDPEIYGHQESALKEEHILGQLNGMTVQQAIVENKLFMINYHDVYVPFLDEI
NALDGRKSYATRTIFFLTPLGTLKPIAIELSLGPSSGWKRVVTPPVDATTNWKWQLAKAH
VCANDAGVHQLVNHWLRTHACMEPFILSAHRQLSAMHPVFKLLDPHMRYTLDINALARQK
LINADGIIESCFTPGRYCMEISCAAYKNLWRFDMEGLPADLIRRGMAVPDPTQPNGVKLL
IEDYPYATDGLLIWSAIENWVRTYVNHYYHHSNSSLICNDKELQAWYSESINVGHADLRH
ERWWPTLNNSEDLVSILTTLIWTVSAQHAAINFGQYPYGGYVPNRPPLMRRLIPEAEVES
TSTEYANFLADPQKFFLNALPSVLQATKYMAIVDILSTHSSDEEYLGERRHSSIWSGDAE
IIQAFYSFSTEIRRIENEIEKRNRDPTLRNRCGAGVLPYELLAPTSQPGVTCRGIPNSVS
T*
>SoyZH13_07G005900.m1
MLGLFDKSHKIKGTVVLMPKNVLDVNELNSVRSGGVGGVVSGLFGAVADVTGQVVDTATA
ILSRNVSFKLISATSTDAKGNGKVGKETYLEKHLPTLPTLGDRRDAYGIHFEWDANFGIP
GAIYIRNYTYDEFFLVSVTLEDIPNQGTIHFVCNSWVYNFKDYDKKDRIFFANKTYLPSA
TPGPLVKYREEELEILRGNGTGERKEHERIYDYDVYNDLGNPDKDVKLARPVLGGSSTYP
YPRRVRTGRKATKKDPKSERPASELYMPRDEKFGHLKSSDFLTYGIKSLSQTLLPSLENI
FDSDLTWNEFDSFEEVRDLYEGGIKVPTDVLSDISPIPVFKEIFRSDGESVLQFPPPHVV
QVSKSAWMTDDEFAREMIAGVNPNVIRLLKEVPPQSKLDPTLYGDQSSTISKEHLEINMG
GVTVEEALNGQRLFILDYHDAFMPYLTRINALPTAKAYATRTILFLKDDGTLKPLAIELS
KPHPSGDNLGAESKVVLPADQGVESTIWLLAKAHVIVNDSGYHQLMSHWLNTHAVTEPFI
IATNRRLSVLHPIYKLLYPHYRDTININGLARNALINAGGIIEESFLPGRYSLEMSSAVY
KNWVFTDQALPADLIKRGLAVEDPSAPHGLRLVIEDYPYAVDGLEIWDAIKTWVHEYVSL
YYPTDDAIKKDSELQEWWKEAVEKGHGDLKDKPWWPKMQTRQELIQSCSTIIWIASALHA
AVNFGQYPYGGFILNRPTLSRRWIPEPGTKEYDEMVKSPQTAYLRTITPKRQTIIDLTVI
EILSRHASDEIYLGERDNPNWTSDSKALESFKKFGSKLAEIEGKITARNNDSNKKNRYGP
VQLPYTLLLPTSEEGLTFRGIPNSISI*
>SoyZH13_07G006000.m1
MTGGIFGRKGQKIKGTVVLMPKNVLDFNAITSVGKGSAKDTATDFLGKGLDALGHAVDAL
TAFAGHSISLQLISATQTDGSGKGKVGNEAYLEKHLPTLPTLGARQEAFDINFEWDASFG
IPGAFYIKNFMTDEFFLVSVKLEDIPNHGTINFVCNSWVYNFKSYKKNRIFFVNDTYLPS
ATPGPLVKYRQEELEVLRGDGTGKRRDFDRIYDYDIYNDLGNPDGGDPRPIIGGSSNYPY
PRRVRTGREKTRKDPNSEKPGEIYVPRDENFGHLKSSDFLTYGIKSLSQNVIPLFKSIIF
DLRVTSSEFDSFDEVRGLFEGGIKLPTNILSQISPLPVLKEIFRTDGENTLQFPPPHVIR
VSKSGWMTDDEFAREMIAGVNPNVIRRLQEFPPKSTLDPATYGDQTSTITKQQLEINLGG
VTVEEAISAHRLFILDYHDAFFPYLTKINSLPIAKAYATRTILFLKDDGSLKPLAIELSK
PATVSKVVLPATEGVESTIWLLAKAHVIVNDSGYHQLISHWLNTHAVMEPFAIATNRHLS
VLHPIYKLLYPHYKDTININGLARQSLINAGGIIEQTFLPGKYSIEMSSVVYKNWVFTDQ
ALPADLVKRGLAVEDPSAPHGLRLVIEDYPYAVDGLEIWDAIKTWVHEYVSVYYPTNAAI
QQDTELQAWWKEVVEKGHGDLKDKPWWPKLQTVEDLIQSCSIIIWTASALHAAVNFGQYP
YGGYIVNRPTLARRFIPEEGTKEYDEMVKDPQKAYLRTITPKFETLIDISVIEILSRHAS
DEVYLGQRDNPNWTTDSKALEAFKKFGNKLAEIEGKITQRNNDPSLKSRHGPVQLPYTLL
HRSSEEGMSFKGIPNSISI*
>SoyZH13_07G006100.m1
MFGIFDKGQKIKGTVVLMPKNVLDFNAITSIGKGGVIDTATGILGQGVSLVGGVIDTATS
FLGRNISMQLISATQTDGSGNGKVGKEVYLEKHLPTLPTLGARQDAFSIFFEWDASFGIP
GAFYIKNFMTDEFFLVSVKLEDIPNHGTIEFVCNSWVYNFRSYKKNRIFFVNDTYLPSAT
PAPLLKYRKEELEVLRGDGTGKRKDFDRIYDYDVYNDLGNPDGGDPRPILGGSSIYPYPR
RVRTGRERTRTDPNSEKPGEVYVPRDENFGHLKSSDFLTYGIKSLSHDVIPLFKSAIFQL
RVTSSEFESFEDVRSLYEGGIKLPTDILSQISPLPALKEIFRTDGENVLQFPPPHVAKVS
KSGWMTDEEFAREVIAGVNPNVIRRLQEFPPKSTLDPTLYGDQTSTITKEQLEINMGGVT
VEEALSTQRLFILDYQDAFIPYLTRINSLPTAKAYATRTILFLKDDGTLKPLAIELSKPH
PDGDNLGPESIVVLPATEGVDSTIWLLAKAHVIVNDSGYHQLVSHWLNTHAVMEPFAIAT
NRHLSVLHPIYKLLYPHYRDTININGLARQSLINADGIIEKSFLPGKYSIEMSSSVYKNW
VFTDQALPADLVKRGLAIEDPSAPHGLRLVIEDYPYAVDGLEIWDAIKTWVHEYVSLYYP
TDAAVQQDTELQAWWKEAVEKGHGDLKEKPWWPKMQTTEDLIQSCSIIVWTASALHAAVN
FGQYPYGGLILNRPTLARRFIPAEGTPEYDEMVKNPQKAYLRTITPKFETLIDLSVIEIL
SRHASDEIYLGERETPNWTTDKKALEAFKRFGSKLTGIEGKINARNSDPSLRNRTGPVQL
PYTLLHRSSEEGLTFKGIPNSISI*
>SoyZH13_07G033500.m1
MFGILGGNKGHKIKGTVVLMSKNVLDFNEIVSTTQGGLVGAATGIFGAATGIVGGVVDGA
TAIFSRNIAIQLISATKTDGLGNGKVGKQTYLEKHLPSLPTLGDRQDAFSVYFEWDNDFG
IPGAFYIKNFMQSEFFLVSVTLEDIPNHGTIHFVCNSWVYNAKSYKRDRIFFANKTYLPN
ETPTPLVKYRKEELENLRGDGKGERKEYDRIYDYDVYNDLGNPDKSNDLARPVLGGSSAY
PYPRRGRTGRKPTTKDPKSESPSSSTYIPRDENFGHLKSSDFLTYGIKSIAQTVLPTFQS
AFGLNAEFDRFDDVRGLFEGGIHLPTDALSKISPLPVLKEIFRTDGEQVLKFPPPHVIKV
SKSAWMTDEEFGREMLAGVNPCLIECLQVFPPKSKLDPTVYGDQTSTITKEHLEINLGGL
SVEQALSGNRLFILDHHDAFIAYLRKINDLPTAKSYATRTILFLKDDGTLKPLAIELSLP
HPRGDEFGAVSRVVLPADQGAESTIWLIAKAYVVVNDSCYHQLMSHWLNTHAVIEPFVIA
TNRHLSVLHPIYKLLLPHYRDTMNINGLARQSLINAGGIIEQSFLPGPFAVEMSSAVYKG
WVFTDQALPADLIKRGMAVEDPSSPYGLRLVIDDYPYAVDGLEIWSAIQTWVKDYVSLYY
ATDDAVKKDSELQAWWKEAVEKGHGDLKDKPWWPKLNTLQDLIHICCIIIWTASALHAAV
NFGQYPYGGFILNRPTLTRRLLPEPGTKEYGELTSNHQKAYLRTITGKTEALVDLTVIEI
LSRHASDEVYLGQRDNPNWTDDTKAIQAFKKFGNKLKEIEDKISGRNKNSSLRNRNGPAQ
MPYTVLLPTSGEGLTFRGIPNSISI*
>SoyZH13_07G033700.m1
MLIGSLLNRRPKIKGTVVLMTKNVFDVNDFMATTRGGPAAVAGGIFGAAQDIVGGIVDGA
TAIFSRNIAIQLISATKSENALGHGKVGKLTYLEKHLPSLPNLGDRQDAFDVYFEWDESF
GIPGAFYIKNYMQSEFFLVSFKLEDVPNHGTILFACNSWVYNAKLYKKDRIFFANKTYLP
NDTPTPLVKYRKEELENLRGDGRGERKELDRIYDYDVYNDLGNPDENDDLARPILGGSSK
HPYPRRGRTGRKPTKKDPRCERPTSDTYIPRDENFGHLKSSDFLTYAIKSLTQNVLPQFN
TAFGFNNEFDSFEDVRCLFDGGVYLPTDVLSKISPIPVLKEIFRTDGEQALKFPPPHVIK
VRESEWMTDEEFGREMLAGVNPGMIQRLQEFPPKSKLDPTEFGDQTSTITKEHLEINLGG
LTVEQALKGNKLFILDHHDAFIPFMNLINGLPTAKSYATRTILFLQDDGTLKPLAIELSL
PHPRGHEFGADSRVVLPPAAVNSAEGTIWLIAKAYVAVNDTGYHQLISHWLNTHATIEPF
VIATNRHLSVLHPIHKLLLPHYRDTMNINALARQSLINADGVIERSFLPGKYSLEMSSAV
YKSWVFTDQALPADLIKRGMAIEDPCAPHGLRLVIEDYPYAVDGLEIWDAIQTWVKNYVS
LYYPTDDAIKKDSELQAWWKEAVETGHGDLKDKPWWPKLNTPQDLVHICSIIIWIASALH
AAVNFGQYPYGGLILNRPTLTRRFLPEPGSKEYEELSTNYQKAYLRTITRKIEALVDLSV
IEILSRHASDEIYLGKRDSDDWTDDQKAIQAFEKFGTKLKEIEAKINSRNKDSSLRNRNG
PVQMPYTVLLPTSEEGLTFRGIPNSISI*
>SoyZH13_07G038600.m1
MALTKQILGSSLLERSMFVPSSSPSSLLNQTRFLVPLENKRVVRVKRAAKFPVAAISEDL
MKGSSSSPSSSSSSSSSSSSSSVSTEKPVKFKVRAVITVRNKIKEDFKETIVKHIDALTD
RIGRNVVLELVSTEIDPKTKSAKKSNEAVLKDWSKKSNLKAERVNYTAEFIIDSSFGEPG
AITVTNKHQKEFFLDSITIEGFASGPVHFPCNSWVQSRKDLPGKRIFFSNKPYLPGDTPA
GLRLLREKELRNLRGDGKGVRNLSDRIYDYDIYNDLGNPDKGIELARPNLGGSDMYPYPR
RCRTGREPSDTDMYAESRVEKPLPMYVPRDERFEESKQNTFTVKRLKAVLHNLIPGLKAS
LSSSNQDFNEFSDVDGLYSEGLLIKLGWGLQDDVLKKIPFVSKIQESSQGLLKYDTPKII
SKDKFAWLRDDEFARQAIAGVNPVNIEKLQVFPPVSKLDPEIYGPQESALKEEHILNQLN
GMTVQEAINENKLFMIDYHDIYLPFLEGINALDGRKSYATRTIFFLTPRGTLKPVAIELS
LPHAGPNSRSKRVVTPPVDATTNWMWQLAKAHVCSNDAGVHQLVNHWLRTHANLEPFILA
AHRQLSAMHPIFKLLDPHMRYTLEINALARQSLINADGIIENCFTPGRYAMEISSAAYKN
FWRFDMDSLPADLIRRGMAVPDPTQPHGLKLILEDYPYAADGILIWSAIEDWVRTYVNHY
YPHSSLICNDKELQSWYSESINVGHADLRHESWWPTLNNSEDLVSILSTLIWNASAQHAA
LNFGQYPYGGYVPNRPPLMRRLIPEEGDPEYASFHADPQKYFLNALPSLLQATKFMAVVD
TLSTHSPDEEYLGERQQPSIWSGDAEIVEAFYDFSAKVRQIEKVIDSRNLDRTLRNRCGA
GVLPYELLAPSSEPGVTCRGVPNSVST*
>SoyZH13_08G097100.m1
MLALKPLPSDLSLRPSPATLAINRRRRIQFPASVRRSVDVKAAVSGGDKSQTTSTTTTSP
SLDSKERKGKSSVASSGSGIDEEGIQVKAVVTIRKKMKENITEKLGDQWENMVNGFGQGI
QIQLISEEIHPVTNSGKSVQSYVRGWLPKPSNVAYIVEYSAEFSVPSDFGCPGAVLVTNL
HGKEFYLVEIIVHGFSGGPIFFPANTWIHSRNDNPETRIIFKNKAYLPSQTPAGIKDLRR
EDLLSIRGTQHGQRKQHDRIYDYATYNDLGNPDKDEELARPVLGGHEMPYPRRCRTGRPP
TLSDPLSESRIEKPHPVYVPRDETFEEIKQDTFSAGRLKALFHNLLPSLAATLSSSDVPF
KCFSDIDKLYIDGVVLRDEEQKGVMENLLVGKVMKQVLSAGESLLKYEIPAVIKGDKFCW
LRDNEFARQTLAGVNPVNIELLKEFPIRSKLDPSLYGPSESAITKELLEQELGGMNLEQA
IEEKRLFILDYHDMLLPFIKKMNSLPGRKAYASRTILFNTKTGILRPIAIELSLPQTHSS
PQNKRIYTQGHDATTHWIWKLAKAHVCSNDAGIHQLVNHWLRTHACMEPYIIATRRQLSS
MHPIYKLLHPHMRYTLEINALARQNLINGGGIIEASFSPGKYAMELSSAAYKKLWRFDME
SLPADLIRRGMAVDDPSMPCGVKLVIDDYPYAADGLLIWSAIKEWVESYVAHFYSDPNSV
TSDVELQAWWREIKLKGHSDKKNEPWWPKLDTKEDLSGILTTMIWIASGQHAAINFGQYP
FGGYVPNRPTLMRKLIPQENDPDYEKFIQNPQLVFLSSLPTQLQATKVMAVQDTLSTHSP
DEEYLGQLKPLQNHWINDHEIMELFNKFSARLEEIEEIINARNKDPRLRNRSGAGVPPYE
LLLPSSGPGVTGRGIPNSISI*
>SoyZH13_08G180600.m2
MYSGVKGLFNRSQKVKGTVVLMRKNVLDINSITSVRGLIGTGINIIGSTIDGLTSFLGRS
VCLQLISATKADGNGNGVVGKKTYLEGIITSIPTLGAGQSAFTIHFEWDADMGIPGAFLI
KNYMQVELFLVSLTLEDIPNQGSMHFVCNSWVYNSKVYEKDRIFFASETYVPSETPGPLV
TYREAELQALRGNGTGKRKEWDRVYDYDVYNDLGNPDSGENFARPVLGGSLTHPYPRRGR
TGRKPTKKDPNSEKPGEAYIPRDENFGHLKSSDFLTYGLKSLTRSFLPALKTVFDINFTP
NEFDSFEEVRALCEGGIKLPTDILSKISPLPVLKEIFRTDGESVLKFSVPDLIKVSKSAW
MTDEEFAREMIAGVNPCVIRRLQAIKDQRLFILDHHDTFMPFLRRIDESKSSKAYATRTI
LFLKDDGTLKPLAIELSLPHPGQQQLGAYSKVILPANQGVESTIWLLAKAHVIVNDSCYH
QLISHWLNTHAVIEPFVIATNRNLSILHPIYKLLFPHYRDTMNINALARQSLINADGFIE
KTFLGGKYAVEISSSGYKNWVFLDQALPADLIKRGMAIEDSSCPNGLRLVIEDYPYAVDG
LEIWDAIKTWVQEYVSLYYATNDAIKKDHELQAWWKEVVEKGHGDLKDKPWWPKMQTLQE
LIQSCSTIIWIASALHAAVNFGQYPYGGFILNRPTLSRRWIPEEGTPEYDEMTKNPQKAY
LRTITPKFQALVDLSVIEILSRHASDEVYLGQRDNPNWTSNPKAIEAFKKFGKKLAEIET
KISERNHDPNLRNRTGPAQLPYTVLLPTSETGLTFRGIPNSISI*
>SoyZH13_08G180700.m1
MSSMMVKGKVVLIRKYVLQTISNAKELVGNGFNLIGSSVEYDITKSVFFNLISRTKSSKD
NYSKDGKEACLENNASVLRSLGGKEEEFDIYFEWDATEMGIPGAFYVKNHMKDEFFLVSM
TLEYPLPTCDRHKDKNSIIHFLCNSWVHNHGCYKTHHRIFFDNNPYLPGNQTPEALRKYR
EEELDNLRGDGTGERKEWDRIYDYDVYNDLGYLDSDEKDDHPILGGTLYPYPRRVRTGRK
LLNDKNINGGKYEKPADNVIYVPRDENFSLEKTTDFLEFGKKSLSGKVEPLLLSLYLKLT
PNEFNGFEEVQRLYDQEGGIKLPISTTMGTENVLKFPTPHVIQASTFAWMTDEEFAREMI
AGVNPNVIRLLKREDLAPRRRLDCKCNHSTITKEKLEINMGGVTVDEAFCNKRLFILDYY
DAFMPYLRKINELDSAKAYATRTFLFLKDDGTLKPLAIELSKPHQCVYVLPHPPHMRPSP
FLHYYFPSQVVLPADKGDDGTIWLLAKAYVVVNDTNYHQLISHWLHTHAVMEPFSIATHR
QLSVLHPIYKLLHPHFRDTININALARQSLINAGSIIEQTFLPGKYSMEMSSAVYKNWVF
TDQALPTDLIKRGLAVKDHTSPHGLRLMIKDYPYAVDGLEIWDAIKTWVQEYVNLYYSND
KAVEEDTELQAWWKEVVEKGHGDLKDNEWPKMKTCQELIDSCTIIIWIGSALHAAVNFGQ
YPYGGYILNRPTQSRRLLPEPKTKEYDEMVKNPQEAFLRTITPKFQTVIDLTVMEILSSH
SSDEIYLGQRDTPNWTSDQNAKDVFETFTKTLAEIEKKISERNNNQELKNRTGPAKFPYT
VLLPTSEPGLTFRGIPNSVSI*
>SoyZH13_08G180900.m1
MFPECLKRLFSRSQKVKGRVVLMRKNVLDFNNLTSVVGIVGTSKSLIGSAVDGVTSLMGK
SVCIQLISATKADANGNGIVGKKAYLEGIIASIPTLGAGQSAFNINFKWDSDMGIPGAFI
ITNHMNVEFFLVSLTLEDIPNQGTMHFVCNSWVYNYEDYKQNRIFFVNETYVPSETPGPL
VTYREAELQALRGNGTGKRKEWDRVYDYDVYNDLGNPDSGENFARPVLGGSLTHPYPRRG
RTGRKPTKKDSKSEKPGHVYVPRDEIFGHLKSSDFLSYGIKSLSRSFLPAIKSIFDLKFT
PNEFGSFEEVRELCEGGIKLPTDILSKISPLPVLKEIFRTDGEDNLLKFSIPHLIQVNKS
AWMTDDEFAREMIAGVNPCVIRLLQAIEGQRLFILDHHDVFMPFLTRLNESKSTKVYATR
TILFLKDDGTLKPLAIELSLPHSGGQHLGADSKVILPANQGVESTIWLLAKAYVVVNDSC
YHQLISHWLNTHAVIEPFVIATNRNLSVLHPVYKLLFPHYRDTMNINALARQSLINADGI
IEQSFLGGKYSMEISSEAYKAWVFPDQALPADLIKRGMATEDSSCPNGLRLVIEDYPYAV
DGLEIWDAIKTWVQEYVSLYYATDDAVKKDSELQAWWKEVVEKGHGDLKDKPWWPKMQTL
QELIQSCSTIIWIASALHAAVNFGQYPYGGFILNRPTLSRRLIPEKGTPEYDEMVKMIEI
LSRHASDEIYLGQRDNSPNWTSNSRAIEAFKKFGKKLAEIETKISERNNDPNLRNRTGPA
KLPYTVLLPTSKPGLTFRGIPNSISI*
>SoyZH13_08G181000.m1
MLGLFDKSHKIKGTVVLMPKSVLDINDLNSVKNGGVGGVVSGIFGAVADVTGQIVDTATA
IFSRNVSFKLISATSTDAKGNGKVGNETFLEKHLPTLPTLGDRRDAYDIHFEWDANFGIP
GAFYIRNYTYDEFFLVSVTLEDIPNHGTIHFVCNSWVYNFKDYDKKDRIFFANKTYLPSA
TPGPLVKYREEELKILRGDGTGERKEHERIYDYDVYNDLGNPDEDVKLARPVLGGSSTYP
YPRRVRTGRKATKKDPKSERPASELYMPRDEKFGHLKSSDFLTYGIKSLSQKLLPSLENV
FDSDLTWNEFDSFEEVRDLYEGGIKVPTGVLSDISPIPIFKEIFRTDGESVLQFPPPHVV
QVTKSAWMTDDEFAREMIAGVNPNVIRLLKEFPPQSKLDPSLYGDQSSTITKEHLEINMD
GVTVEEALNGQRLFILDYQDAFMPYLTRINALPSAKAYATRTILLLKDDGTLKPLAIELS
KPHPSGDNLGAESKVVLPADQGVESTIWLLAKAHVIVNDSGYHQLMSHWLNTHAVTEPFI
IATNRRLSVLHPIYKLLYPHYRDTININGLARNALINAGGVIEESFLPGRYSIEMSSAVY
KNWVFTDQALPVDLIKRGMAVEDPSSPHGLRLAVEDYPYAVDGLEIWDAIKSWVQEYVSL
YYPTDLAIQQDTELQAWWKEVVEKGHGDLKDKPWWPKMQTRQELIQSCSTIIWIASALHA
AVNFGQYPYGGFILNRPTLSRRWIPEPGTKEYDEMVESPQTAYLRTITPKRQTIIDLTVI
EILSRHASDEIYLGERDNPNWTSDSKALEAFKKFGSKLAEIEGKITARNKDSNKKNRYGP
VQLPYTLLLPTSEEGLTFRGIPNSISI*
>SoyZH13_08G181100.m1
MFPVVSGIFNRGQKLKGTVVLMRKNVLDINALTSAQSATGIIGGAIGAVGDIIGTGVDTL
TSFLGRSVALKLISATSADSTGKGKVGKQTFLEGLVASLPTLRAGESALDIHFEWDSDMG
IPGAFYIENFMQVEFFLVSLTLEDVPNHGTIHFVCNSWVYNAKMYKNTRIFFTNKTYLPS
ETPGPLVKYREEELKTLRGDGTGQRKEHERIYDYDVYNDLGTPEKDNLARPVLGGSTLPY
PRRGRTGRNKSKKDPKSEIRSDSVYIPRDESFGHLKSSDFLAYILKSASQNVIPQLQSAL
RLQFNQPEFTSFDDVRGLYDGGIKLPTDALSKLSPIPLFTELFRTDGEQVLKFPTPKVIQ
VNLSGWMTDEEFAREMIAGVNPHIIKKLEEFPPKSKLDSQLYGDNTSTITKENLEPNLGG
LTVEQAIQNNKLFILDHHDTLIPYLRRINATETKAYATRTILFLQDNGTLKPLAIELSKP
HPQGDNFGPVSDVYLPAEQGVEASIWLLAKAYVIVNDSCYHQLVSHWLNTHAVVEPFVIA
TNRHLSVVHPIHKLLLPHYHDTMNINALARNVLVNAEGIIESTFFWGKYALEMSAVVYKD
WVFPEQALPADLVKRGVAVEDSSSPHGLRLLIEDYPYAADGLEIWATIKSWVQEYVSFYY
KSDAAIAQDAELQAFWKELVEVGHGDKKNEPWWGKMKTRQELIESCTTLIWTASALHAAV
NFGQYPYGGYILNRPTLSRRFMPEIGSPEYDELAKNPQKAYLKTITGKSDALKDLTIIEV
LSRHASDELYLGQRDGGEFWTFDKEPLEAFKRFGKKLAEIEQKLIQRNNDETLRNRYGPV
QMPYTLLYPSSEEGLTCRGIPNSISI*
>SoyZH13_08G181300.m1
MFSGVTGLINRGHKVKGTVVLMQKNVLDVNALTSAKSVGGIAGGALGVVGGVIGTAVDTL
TSFLGRSVALRLISATSSDGSGKGKVGKQTFLEGIVTSLPTLGAGQSAFNVHFEWDTDMG
IPGAFYIENFMQVEFFLVSLTLEDIPNHGSIHFLCNSWVYNSKKYKSDRIFFANKTYLPS
ETPGPLVKYREEELKTLRGDGTGERQEHERIYDYDVYNDLGDPDSNARLARPVLGGSTTL
PYPRRGRTGRKKSKKDPKSESRSDFVYLPRDESFGHLKSSDFLVYILKSASQNVIPKLQS
ALRLQFNQPEFNSFDDVRGLYDGGIKLPTDTLSQLSPIPLFKELFRTDGEQALKFPTPKV
VQVEQSAWMTDEEFTREMIAGVNPHIIKRLQEFPPKSKLDSQLYGDNTSTIAKQHLEPNL
GGLTVEQAIQHNRLFILDHHDTIFPYLRKINATDTKAYATRTIIFLQDNGTLKPLAIELS
KPHPRGDNYGPVSNVYLPANQGVEASIWLLAKAYAVVNDSCFHQLVSHWLNTHAVVEPFI
IATNRHLSVVHPIHKLLLPHYRDTMNINSLARNVLVNAEGIIESTFLWGGYSLEMSAVVY
KDWVFTEQALPADLVKRGVAVKDSSSPHGLRLLIEDYPYAADGLEIWATIKSWVQEYVSF
YYKSDAAIAQDAELQAFWKELVEVGHGDKKNEPWWGKMKTRQELIDSCTILIWTASALHA
AVNFGQYPYGGYILNRPTLSRRFMPEKGSPEYDELAKNPQKAYLKTITGKNETLTDLTII
EVLSRHASDELYLGQRDGGNGWTSDAQIIQAFKRFGNKLAEIEQKLIQRNNDETLRNRYG
PVKMPYTLLYPSSEEGLTFRGIPNSISI*
>SoyZH13_10G139800.m1
MFQNIMNAFTTTGDDDNGPGHRVKGTVVLMKKNVLDFNDFSASFLDRLHEFVGKRVSLQL
VSSVNVDPGNGNGLKGKLGKPAYLEDWITTIAPLTAGEAAFKVTFEWDEEIGTPGAFIIR
NNHHSEFYLKSLTLEDVPGQGVIRFICNSWVYPADKYEKDRIFFSNKTYLPSETPMPLLK
YREEELENLRGNGKGQLQEWDRVYDYALYNDLGNPDKGPQHARPTLGGSKDYPYPRRGRT
SRPPAKSDPKCESRLNIASSLDIYVPRDERFGHLKMADFLAYALKSIVQVLKPEFESLFD
STPNEFDKFEDVLKLYEGGIEVPEGILTEVRDNIPAEMLKEIFRSDGQRLLKFPVPQVIA
VDKSAWQTDEEFGRELLAGINPVVIRGLQEFPPASKLDPKIYGNQTSTITKEHIESNLEG
FTVDEAIKERRLFILDLHDALIPYVKRINSTSTKMYASRTILFLQDSGTLKPLAIELSLP
HPEGDQYGAISKVYTPVEQGIENSFWQLAKAYVVVADSGYHQLISHWLHTHAVIEPIILA
TNRHLSVLHPIHKLLHPHFRDTMNINALGRQILINAGGALELTVCPSKYSMEFSSVLYKD
WVFPEQALPEDLVKRGVAVKDSTSPYGLRLLIEDYPFAVDGLEIWFAIKTWVKDYCSFYY
KEDDTIKKDTELQSWWKEIREVGHGDKKDEPWWPKMQTCEELIQTCTIIIWIASALHAAI
NFGQYPYGGFPPSRPAISRRFMPEKGTPEYDELVANPDKAYLKTVTSQFLAVLGISLVEI
LSKHSSDEVYLGQRDTPDWTSDAEPLQAFEKFGKKLADIEERILRMNSDEKFRNRYGPVK
MPYTLLYPSSKGGLTGMGVPNSISI*
>SoyZH13_10G229800.m8
MERSKRVKGRVVLMKKGVLDFHDIKANVLDRVHELLGKGVSLQLISATTPDPGLRGKLGK
VAHLERWVSTITSLTSATDTEFTVTFEWDESMGVPGAFIIRNNHHSQFYLKTVTIEDIPG
HGPVNFVCNSWIYPAHRYAHDRVFFANKAYLPYQTPEPLRKFREQELIALRGKGFGKLNE
WDRVYDYAYYNDLGLPDDGPDYARPVLGGSQCPYPRRGRTGRPHCKTDPKTESRLRLLNL
NVYVPRDEQFGHVKFSDFLAYSLKSVAQVLLPEIKSLCDKTINEFDTFEDVLDIYEGSIK
LPSGPLASKLRELVPYELLRELIRNDGERFLKFPVPDVIKVSKTAWRTDEEFAREMLAGV
NPVIIRRLQEFPPASKLDSRVYGDQTSSIRATHIENSLDGLTIDEVLIRIYEARTLQPLV
VSGVRHVSVSVSDTSPAIQNMRLFILDHHDALMPYISRINSTNTKTYASRTILFLQDDGT
LKPLTIELSLPHPQGEQHGAVSKVFTPAQEGVSASVWQLAKAYAAVNDSGYHQLVSHWLY
THAVIEPFIITTNRQLSILHPIHKLLKPHFRDTMHINALARHTLINAGGVLEKTVFPGKF
ALEMSSVIYKSWVFTEQALPADLLKRGMAVPDSSCRHGLRLVIEDYPFAVDGIEIWDAIE
TWVTEYCNFYYTSNDMVEDDSELQSWWKEVRNEGHGDLKDRHWWPEMKTKEELIQSCTII
IWLASAFHAAVNFGQYPFAGYLPNRPTVSRRFMPEPGTPEYEELKSDPDLAFLKTITAQF
QTLLGVSLIEVLSRHSTEEVYLGQCENPEWTLDAEPLAAFERFRQKLLEIESNIIERNKD
KRLKNRNGPVKMPYTLLFPNTSDYSREGGLTGKGIPNSISI*
>SoyZH13_11G126100.m1
MIKPQVYQSQNTNQTLLFLQRLSVHSSTASLPLWLGSKVQRQKKLNHLVLVSRNVETNST
TTDTHTDKSTVIKVKAIVKVKVTVGGFFSSLRLDRGIDDITDLLGKSLLLELVSSELDPV
TGLEKETLKAYAHKAGNGEESVKYEAKFEVPNDFGEIGAVLVENEHHKEMFLETIHLDGF
PEGPINFHCASWVHSKFDNPTKRVFFSDKCYLPRETPSGLRRLREEELSHLRGNGEGERK
SFERIYDYDIYNDIGDPDKSLELQRPPLGGKERPYPRRCRTGRPHSEADPLSEKRSRNFY
VPRDECFSEVKQLTFSTKTLHSVLLILLPTLGKIIKEKELAFSYFHDIDSLFSHGLDLPP
EETEKGFLGKIMPRLVKSISGDRTHVLRFETPETMSRDRFFWFRDEEFARQTVAGLNPYS
IRLVTEWPLRSKLDPEIYGPPESAITSEIINKEIGGIMSVEKAIEKKKLFMLDYHDILLP
YVNKVRKLKGKTLYGSRTLFFLNSEGTLRPLAIELTRPPSSSNNTGQWKQVFTPSWHSTS
VWLWRFAKAHVLAHDSGYHQLVSHWLRTHCVTEPYVIATNRQLSELHPIYKLLHPHFRYT
MEINAIAREALINADGTIESSFAPGKYSIEISSAAYALEWRFDKQALPADLVSRGMAVKD
PFSPHGLKLTIQDYPFANDGLLLWDAIKLWVTDYVNHYYPEPSLVESDEELQAWWTEIRT
LGHADKKDEPWWPRLKTPKDLIGILNTIIWVTSGHHAAVNFGQYVYGGYFPNRPTIVRTK
MPSEDPTEEEWKKFIANPERALLKCFPSQLQATRVMAVLDILSTHSPDEEYIGEKMEPSW
GEDPVIKDAFERFRERLKKLETLIDERNENTKLKNRNGAGIVPYELLKPFSKPGVTGMGV
PCSISI*
>SoyZH13_11G126200.m1
MLMQQVHVSNPSSSCLILQKPCLRDITHPSFQLWSRPSSFPNQRKQKRVSYGCRSNGNKI
KAVAVTEAENKSVKVKATITVQPTVGGIFSEMAIERGLDDIKDLLGQSILLELASTELDP
KTKLEKETIKDYAHSKHRSAQEVKYEGEFEVPDNFGEVGAIFVTNEHHREMFIKDIVLDG
FLLGPVKFTCESWVHSKYDNPAKRVFFSNKSYLPSETPEGVKRLREEELEQLRGNGQGER
KSFERIYDYDVYNDLGDPDSSDDLKRPVLGGNQHPYPRRCRTGRPRCDKDPLSEKRSSTV
YVPRDESFSEVKQLTFSTKTLSSGLKALVPALKTLIVDKNLGFPVFSAIDDLFDEGLYLP
PLKGIRSILPRLVRHIKDIQEDILLFDPPATMNKDRFFWLRDEEFGRQTLAGLNPCCIQL
VTEWPLKSKLDPEIYGPAESAITTEIVEREIRGFNTVEEAIKQKKLFILDYHDLLLPLVK
DVRELEGTTLYGSRALFFLTREGTLRPLAIELTRPPMDGKPQWKEVFTPCWHSTGVWLWR
LAKLHILAHDSGYHQLVSHWLRTHCATEPYILATNRQLSAMHPIYRLLHPHFRYTMEINA
LAREALINGDGIIESSFSPGKHSILLSSIAYDQQWQFDLQSLPKDLISRGMAVEDPTAPH
GLKLIIEDYPYANDGLVLWDALKTWFTEYVNLYYADDGSIVSDTELQAWWEEIRTVGHGD
KKDEPWWPVLKTKLDLIDIVTTIAWTTSGHHAAVNFGQFSFAGYFPNRPTIARNNMPSED
PSDAEWELFLEKPEVIMLKCFPSQIQATTVMTVLDILSNHSPDEEYLGETVEPAWEEEPL
VKAAFEKFRGKLIELEGIIDARNADRTRRNRNGAGIVPYELLKPSSEPGVTGKGVPYSIS
I*
>SoyZH13_12G050600.m1
MIKPQVYQSQNTNQILLFLQRPSLHSIRSSIPLWLGNKVQRQKKLNHLVLVSRNVETNST
TSSTTTTTTTTDTHTDESRVKVKAIVKVKVTAGGFFSSLRLDRGIDDITDLLGKSLLLEL
VSSELDPVTGLEKETLKAYAHKAGNGEESVKYEAKFEVPNDFGEVGAVLVENEHHKEMFL
ETIHLDGFPEGPIHFHCASWVHSKFDNPTNRVFFSNKCYLPQETPGGLRRLRAKELSNLR
GNGEGERKSFERIYDYDIYNDIGDPDKSLELQRPPLGGNERPYPRRCRTGRPHSEADPLS
EKRSRKFYVPRDECFSEVKQLTFSTKTLHSVLLILLPSLGKIIKEKDLAFSYFDDIDSLF
SHGLDLPPEETEKGFLGKIMPRLVKSISGDRAHVLRFETPETMSRDRFFWFRDEEFARQT
VAGLNPYSIRLVTEWPLKSKLDPEKYGPPESAITSEIINKEIGGIMSVEKAIEEKKLFML
DYHDVLLPYVNKVRKLKGKTLYGSRTLFFLNPEGTLRPLAIELTRPPSLSNKTGQWKQVF
TPSWHSTSVWLWRLAKAHVLAHDSGYHQLVSHWLRTHCATEPYVIATNRQLSEMHPINKL
LHPHFRYTMEINALAREALINADGTIESSFAPGKYALEISSAAYALEWRFDKQALPADLI
RRGIAVEDPFSPHGLKLTIQDYPFANDGLLLWDAIKLWVTDYVNHYYPEPSLVESDEELQ
AWWTEIRTLGHADKKDEPWWPHLKTPKNLIGILNTIIWVTSGHHAAVNFGQYVYGGYFPN
RPTIARTKMPSEDPTEEEWKKFIEKPERALLKCFPSQLQATRVMAVLDILSTHSPDEEYI
GEKMEPSWGEDPVIKASFERFRERLKKLETLIDERNGNTKLKNRNGAGIVPYELLKPFSK
PGVTGMGVPCSISI*
>SoyZH13_13G019300.m1
MMTLKNSHVHQISVLNSASSFPLYICGKDTRNSHRISWFLNHSKLSLPSTWRESKFHIGR
VSRGMKVVMATTTKNANTITTSQSVKALVTVKQSGGGIIRNLVNGGLDGIRELVGKTLVL
ELVSDEIDSKSNSERKTKKSNVHKTETKEDEVLYEATFDLPEAFGNVGAVLVQNEDHNEV
FLKSIVLDGFPNGPLHFTCDSWIQPKSDSPVKRVFFSDKSYLPSQTPSGLRKLREEELKQ
KRGNGEGERKSTDRIYDYDVYNDLGDPDSNIDLKRPVLGGTRQYPYPRRCRTGRKHSEAD
PSSEKKASNFYVPRDEIFSEIKQTQFTTTTISSAVSLVLESLDAILTDQSLGFVSFEDID
TLYKEGFHVPALQANGNALQRVIPKLLSVVNDKQNLLRFDTPDAFKRDRFFWLSDEQFAR
ETLAGVNPYSIQLVKEWPLRSKLDPQIYGPPESAITKEVIEPQIIGYCTVEEAIKEKKLF
MLDYHDLFLPYVRKVREIKGTTLYGSRTLFFLTEQSTLKPLAIELTRPDMEGKPQWKQVF
TPATHSSSHATKLWLWRLAKAHVLAHDSGYHELVSHWLRTHCAVEPFIIATNRQLSTMHP
IYRLLHPHMRYTMEINSLAREVLISANGVIESSFSPRKYSMEISSVAYDQLWQFDLQALP
NDLIFRGMAVADPNAPHGLKLTIEDYPFANDGLLIWDAIKEWVSEYVNHYYPSSSTIEFD
QELQAWWTEIRTVGHGDKSEEPWWPNLKTPKDLIEIITTIAWVSSAHHAAVNFAQYTYGG
YFPNRPTIVRNNIPTEDPSKEELEKLINNPEKTFLESLPSQIQATLVMVVLNLLSNHSPD
EEYIGQYVEQSWVENQTIKAAFERFSTKLKEIEGIIDSRNANCDLKNRNGAGVVPYELMK
PFSGPGVTGKGVPYSISI*
>SoyZH13_13G060200.m2
MTLKNPYFHQSFINNRASFSLREHKKYNWHSNDNGCFMNQWKLPFLNTHQRKKKACIVGC
DTKCIKTMMVSSHGNTKTHKVKVIVAVKKCSGGGILSNFLSECVDGIKQLIGNILVLELV
SVDLDQKTNLEKKTIKGHAQGVEKKERGVQYECTFELPSDFGNVGAVLVQHEHHKEMFLR
SIVLHDVPYGPVHFTCNSWVQPKHDCPVKRVFFSDKSYLPSQTPCGLRRLREVELMLLRG
NGEGERKSYERIYDYDVYNDLGDPDFSIDLKRPILGCSEHPYPRRCRTGREHSIADPLSE
RKCLNIFVPRDEAFAEIKQLQFTTTTISLGLSAILASLDTIFIDQNLGFASFQDIDMLYK
EGYHLPHPEPKWLTLLQKVIPSFIKVATDNKKTLHFDTPEAVKRDRFFWFSDEEFARETL
SGVNPYSIQLVKEWPLRSKLDPEIYGPPESAITREIIESQIIGYRTVEEAIVEKKLFMLD
YHDLFLPYVSKVREIKGTTLYGSRTLFFLTKQGTLKPLAIELTRPIMDGKPQWKQVFTPA
SHSTDLWLWRLAKAHVLAHDSGYHELVNHWLRTHCALEPFIIATNRQLSTMHPVYKLLHP
HMRYTMEINSLAREVLICANGIIEISFSTNKYSMEISSVAYDQLWRFDLQALPNDLIHRG
MALEDPNAPQGLMLTIEDYPFANDGLLIWDAIKQWVTEYINHYYSNSSVVKSDQELQAWW
TEIQKVGHGDKYKEPWWPSLETPKDLIDIITTIAWIASGHHAAVNFAQYTYGGYFPNRPT
IARIKMPTEDPSKEEWENFLKNPEQTLLECLPSQIQATLVMVILNLLSNHSPDEEYIGQY
MEPSWAENQTIKTSFERFNKRLKEIEGIIDSRNGNYNLKNRCGAGLVPYELMKPFSGPGI
TGKGVPYSASI*
>SoyZH13_13G319800.m1
MFSVPGVSGILNRGGGHKIKGTVVLMRKNVLDFNSVADLTKGNVGGLIGTGLNVVGSTLD
NLTAFLGRSVALQLISATKPLANGKGKVGKDTFLEGIIVSLPTLGAGESAFNIQFEWDES
MGIPGAFYIKNYMQVEFYLKSLTLEDVPNQGTIRFVCNSWVYNTKLYKSVRIFFANHTYV
PSETPAALVGYREEELKNLRGDGKGERKEHDRIYDYDVYNDLGNPDHGENFARPILGGSS
THPYPRRGRTGRYPTRKDQNSEKPGEVYVPRDENFGHLKSSDFLAYGIKSLSQYVLPAFE
SVFDLNFTPNEFDSFQDVRDLHEGGIKLPTEVISTIMPLPVVKELFRTDGEQVLKFPPPH
VIQVSKSAWMTDEEFAREMVAGVNPCVIRGLQEFPPKSNLDPTIYGEQTSKITADALDLD
GYTVDEALASRRLFMLDYHDVFMPYIRRINQTYAKAYATRTILFLRENGTLKPVAIELSL
PHPAGDLSGAVSQVILPAKEGVESTIWLLAKAYVVVNDSCYHQLMSHWLNTHAVIEPFII
ATNRHLSALHPIYKLLTPHYRDTMNINALARQSLINADGIIEKSFLPSKHSVEMSSAVYK
NWVFTDQALPADLIKRGVAIKDPSAPHGLRLLIEDYPYAVDGLEIWAAIKTWVQEYVSLY
YARDDDVKPDSELQQWWKEAVEKGHGDLKDKPWWPKLQTIEELVEICTIIIWTASALHAA
VNFGQYPYGGFILNRPTSSRRLLPEKGTPEYEEMVKSHQKAYLRTITSKFQTLVDLSVIE
ILSRHASDEVYLGQRDNPHWTSDSKALQAFQKFGNKLKEIEEKLARKNNDQSLSNRLGPV
QLPYTLLHPNSEEGLTCRGIPNSISI*
>SoyZH13_13G319810.m1
MFSAGHKIKGTVVLMPKNELEVNPDGSAVDNLNAFLGRSVSLQLISATKADAHGKGKVGK
DTFLEGINTSLPTLGAGESAFNIHFEWDGSMGIPGAFYIKNYMQVEFFLKSLTLEAISNQ
GTIRFVCNSWVYNTKLYKSVRIFFANHTYVPSETPAPLVEYREEELKSLRGNGTGERKEY
DRIYDYDVYNDLGNPDKSEKLARPVLGGSSTFPYPRRGRTGRGPTVTDPNTEKQGEVFYV
PRDENLGHLKSKDALEIGTKSLSQIVQPAFESAFDLKSTPIEFHSFQDVHDLYEGGIKLP
RDVISTIIPLPVIKELYRTDGQHILKFPQPHVVQVSQSAWMTDEEFAREMIAGVNPCVIR
GLEEFPPKSNLDPAIYGDQSSKITADSLDLDGYTMDEALGSRRLFMLDYHDIFMPYVRQI
NQLNSAKTYATRTILFLREDGTLKPVAIELSLPHSAGDLSAAVSQVVLPAKEGVESTIWL
LAKAYVIVNDSCYHQLMSHWLNTHAAMEPFVIATHRHLSVLHPIYKLLTPHYRNNMNINA
LARQSLINANGIIETTFLPSKYSVEMSSAVYKNWVFTDQALPADLIKRGVAIKDPSTPHG
VRLLIEDYPYAADGLEIWAAIKTWVQEYVPLYYARDDDVKNDSELQHWWKEAVEKGHGDL
KDKPWWPKLQTLEDLVEVCLIIIWIASALHAAVNFGQYPYGGLIMNRPTASRRLLPEKGT
PEYEEMINNHEKAYLRTITSKLPTLISLSVIEILSTHASDEVYLGQRDNPHWTSDSKALQ
AFQKFGNKLKEIEEKLVRRNNDPSLQGNRLGPVQLPYTLLYPSSEEGLTFRGIPNSISI*
>SoyZH13_13G319900.m1
MFPFGQKGQKIKGTMVVMQKNVLDINSITSVGGIVDQGLGFIGSAVDALTFAATKISIQL
ISATKADGGKGKIGKSTNLRGKITLPTLGAGEQAYDVNFEWDSDFGIPGAFYIKNFMQNE
FYLKSLILEDIPNHGTIHFVCNSWVYNSKNYKTDRIFFANNTYLPSETPAPLLKYREEEL
KNVRGDGTGERKEWDRIYDYDVYNDLGNPDSGDKYARPVLGGSALPYPRRGRTGRGKTRK
DPNSEKPSDFVYLPRDEAFGHLKSSDFLAYGIKSVSQDVLPVLTDAFDGNILSLEFDNFA
EVHKLYEGGVTLPTNFLSKIAPIPVIKEIFRTDGEQFLKYPPPKVMQVDKSAWMTDEEFA
RETIAGLNPNVIKIIEEFPLSSKLDTQAYGDHTCIIAKEHLEPNLGGLTVEQAIQNKKLF
ILDHHDYLIPYLRKINANTTKTYATRTIFFLKDDGTLTPLAIELSKPHPQGEEYGPVSEV
YVPASEGVEAYIWLLAKAYVVVNDACYHQIISHWLSTHAIVEPFVIATNRQLSVVHPIYK
LLFPHYRDTMNINSLARKALVNADGIIEKTFLWGRYSMEMSAVIYKDWVFTDQALPNDLV
KRGVAVKDPSAPHGVRLLIEDYPYASDGLEIWDAIKSWVQEYVSFYYKSDEELQKDPELQ
AWWKELVEVGHGDLKDKPWWQKMQTREELVEASAILIWIASALHAAVNFGQYPYGGLILN
RPTISRRFMPEKGSPEYDALAKNPEKEFLKTITGKKETLIDLTVIEILSRHASDEFYLGQ
RDGGDYWTSDAGPLEAFKRFGKKLEEIEKKLIEKNKDETLRNRYGPAKMPYTLLYPSSEE
GLTFRGIPNSISI*
>SoyZH13_13G320000.m1
MFGIIGGNKGHKIKGNLVIMRKNVLDINSITSVKGVIGTGINIIGGVVDTVTALASHISI
QLISATKADGHGKGKVGKATNLRGQVSLPTLGAGEDAYDVNFEWDSDFGIPGAFYIKNFM
QVEFYLKSLTLEDIPNHGTIHFVCNSWVYNSKNYKTDRIFFANNTYLPSETPAPLLKYRE
EELKNVRGDGTGERKEWDRIYDYDVYNDLGNPDSGDKYARPVLGGSALPYPRRGRTGRGK
TRKDPNSEKPSDFVYLPRDEAFGHLKSSDFLAFGIKSVSQDVLPVLTDAFDGNILSLEFD
NFAEVRKLYEGGVTLPTNFLSKIAPIPVIKEIFRTDGEQFLKYPPPKVMQVDKSAWMTDE
EFARETIAGVNPNVIKILEEFPPRSKLDTQAYGDHTCIITKQHLEPNLGGLTVEQAIQSK
KLFILDHHDYLIPYLRKINATTTKTYATRTIFFLKSDGTLTPLAIELSKPHPQGEEYGPV
SEVYVPSSEGVEAYIWLLAKAYVVVNDSCYHQLVSHWLNTHAVVEPFVIATNRHLSVVHP
IYKLLFPHYRDTMNINSLARKSLVNADGIIEKTFLWGRYALEMSAVVYKDWVFTDQALPN
DLVKRGVAVKDPSAPHGVRLLIEDYPYASDGLEIWDAIKSWVQEYVSFYYKSDAAIQQDP
ELQAWWKELVQVGHGDLKDKPWWQKMQTCEELIEASATLIWIASALHAAVNFGQYPYGGL
ILNRPTISRRFMPEKGSAEYAALAKNPEKEFLKTITGKKETLIDLTIIEILSRHASDEFY
LGERDGGDFWTSDAGPLEAFKRFGKKLQEIEHKLIQKNKDETLRNRTGPAKMPYTLLYPS
SEEGLTFRGIPNSISI*
>SoyZH13_15G025600.m1
MLGGLLHRGHKIKGTVVLMRKNVLDVNSVTSVGGIIGQGLDLVGSTLDTLTAFLGRSVSL
QLISATKADANGKGKLGKATFLEGIITSLPTLGAGQSAFKINFEWDDGSGIPGAFYIKNF
MQTEFFLVSLTLEDIPNHGSIHFVCNSWIYNAKLFKSDRIFFANQTYLPSETPAPLVKYR
EEELHNLRGDGTGERKEWERIYDYDVYNDLGDPDKGENHARPVLGGNDTFPYPRRGRTGR
KPTRKDPNSESRSNDVYLPRDEAFGHLKSSDFLTYGLKSVSQNVLPLLQSAFDLNFTPRE
FDSFDEVHGLYSGGIKLPTDIISKISPLPVLKEIFRTDGEQALKFPPPKVIQVSKSAWMT
DEEFAREMLAGVNPNLIRCLKDFPPRSKLDSQVYGDHTSQITKEHLEPNLEGLTVDEAIQ
NKRLFLLDHHDPIMPYLRRINATSTKAYATRTILFLKNDGTLRPLAIELSLPHPQGDQSG
AFSQVFLPADEGVESSIWLLAKAYVVVNDSCYHQLVSHWLNTHAVVEPFIIATNRHLSVV
HPIYKLLHPHYRDTMNINGLARLSLVNDGGVIEQTFLWGRYSVEMSAVVYKDWVFTDQAL
PADLIKRGMAIEDPSCPHGIRLVIEDYPYAVDGLEIWDAIKTWVHEYVFLYYKSDDTLRE
DPELQACWKELVEVGHGDKKNEPWWPKMQTREELVEACAIIIWTASALHAAVNFGQYPYG
GLILNRPTLSRRFMPEKGSAEYEELRKNPQKAYLKTITPKFQTLIDLSVIEILSRHASDE
VYLGERDNPNWTSDTRALEAFKRFGNKLAQIENKLSERNNDEKLRNRCGPVQMPYTLLLP
SSKEGLTFRGIPNSISI*
>SoyZH13_15G025700.m1
MFGIIGGNKGHKIKGNLVIMRKNVLDINSITSVKGVIGTGINIIGGVVDTVTALASHISI
QLISATKADGHGKGKVGKATNLRGQVSLPTLGAGEDAYDVHFEWDSDFGIPGAFYIKNFM
QVEFYLKSLTLEDIPNHGTIHFVCNSWVYNSKSYHSDRIFFANNTYLPSETPAPLVKYRE
EELKNVRGDGTGERKEWDRIYDYDVYNDLGDPDKGEKYARPVLGGSALPYPRRGRTGRGK
TRKDPNSEKPSDFVYLPRDEAFGHLKSSDFLVYGIKSVAQDVLPVLTDAFDGNLLSLEFD
NFAEVRKLYEGGVTLPTNFLSKIAPIPVVKEIFRTDGEQFLKYPPPKVMQVDKSAWMTDE
EFARETIAGVNPNVIKILEEFPPRSKLDSQAYGDHTSIITKQHLEPNLGGLTVEQAIQSK
KLFILDHHDYLIPYLRKINATTTKTYATRTIFFLKSDGTLTPLAIELSKPHPQGEGYGPV
SEVYVPSSEGVEAYIWLLAKAYVVVNDSCYHQLVSHWLNTHAVVEPFVIATNRHLSVVHP
IYKLLFPHYRDTMNINSLARKSLVNADGIIEKTFLWGRYSLEMSAVIYKDWVFTDQALPN
DLVKRGVAVKDPSAPHGVRLLIEDYPYASDGLEIWDAIKSWVHEYVSFYYKSDAAIQQDP
ELQAWWKELVQVGHGDLKDKPWWQKMQTREELIEASATLVWIASALHAAVNFGQYPYGGL
ILNRPTISRRFMPEKGSAEYAALAKNPEKEFLKTITGKKETLIDLTIIEILSRHTSDEFY
LGERDGGDYWTSDAGPLEAFKRFGKKLQEIEQKLIQKNKDETLRNRSGPAKMPYTLLYPS
SEEGLTFRGIPNSISI*
>SoyZH13_15G025800.m1
MFPFGHKGQKIKGTMVVMQKNVLDINSITSVDGIVGTGLDFLGSALDTVTFLASSISIQL
ISATKADGGKGKVGKATNLRGKITLPTIGAKEEAYDAQFDWDSDFGIPGAFYIKNFMQNE
FYLKSLILEDIPNHGTIHFICNSWVYNSKHYKTDRIFFANNTYLPSETPAPLVKYREEEL
KNVRGDGTGERKEWDRIYDYDVYNDLGDPDKGEKYARPVLGGSALPYPRRGRTGRGKTRK
DPNSEKPSDFVYLPRDEAFGHLKSSDFLAYGIKSVAQDVLPVLTDAFDGNLLSLEFDNFA
EVRKLYEGGVTLPTNFLSKITPIPIIKELFRTDGEQFLKYPPPKVMQVDKSAWMTDEEFA
RETIAGLNPNVIKIIEEFPLSSKLDTQAYGDHTCIITKEHLEPNLGGLTVEQAIQNKKLF
ILDHHDYLIPYLRKINANTTKTYATRTIFFLKNDGTLTPLAIELSKPHPQGEAYGPVSEV
YVPSSEGVEAYIWLLAKAYVVVNDACYHQIISHWLNTHAVVEPFVIATNRHLSVVHPIYK
LLFPHYRDTMNINSLARKSLVNADGIIEKTFLWGRYSLEMSAVIYKDWVFTDQALPNDLV
KRGVAVKDPSAPHGVRLLIEDYPYASDGLEIWDAIKSWVEEYVSFYYKSDEELQKDPELQ
AWWKELVEVGHGDLKDKPWWQKMQTREELVEASATLIWIASALHAAVNFGQYPYGGLILN
RPTISRRFMPEKGSPEYDALAKNPEKEFLKTITGKKETLIDLTIIEILSRHASDEFYLGQ
RDGGDYWTSDAGPLEAFKRFGKNLEEIEKKLIEKNNNETLRNRYGPAKMPYTLLYPSSEE
GLTFRGIPNSISI*
>SoyZH13_16G007400.m1
MALTKQIMGSSLLERSMFVPSSSSPSSFFNSTRFLVPLENKRVVRMKRAAKFPVAAISED
LMKGSSSSPSSSSSSSSVSTEKPVKFKVRAVITVRNKIKEDFKETIVKHIDALTDRIGRN
VVLELVSTEIDPKTKSAKKSNEAVLKDWSKKSNLKAERVNYTAEFIVDSSFGEPGAITVT
NKHQKEFFLESITIEGFASGPVHFPCNSWVQSRKDLPGKRIFFSNKPYLPGDTPAGLRLL
REKELRNLRGDGKGVRNLSDRIYDYDIYNDLGNPDKGIELARPNLGGSDMYPYPRRCRTG
REPSDTDMYAESRVEKPLPMYVPRDERFEESKQNTFTVKRLKAVLHNLIPGLKASLSSSN
QDFNEFSDVDGLYSEGLLIKLGWGLQDDVLKKIPFVSKIQESSQGLLKYDTPKIISKDKF
AWLRDDEFARQAIAGVNPVNIERLQVFPPVSKLDPEIYGPQESALKEEHILNQLNGMTVQ
EAINENKLFMIDYHDIYLPFLEGINALDGRKSYATRTIFFLTPRSTLKPVAIELSLPHAG
PNSRSKRVVTPPVDATTNWMWQLAKAHVCSNDAGVHQLVNHWLRTHANLEPFILAAHRQL
SAMHPIFKLLDPHMRYTLEINTLARQSLIHADGIIENCFTPGRYAMEISSAAYKNFWRFD
MDSLPADLIRRGMAVADPTQPHGLKLILEDYPYAADGILIWSAIEDWVRTYVNHYYPHSS
LICNDKELQSWYSESINVGHADLRHENWWPTLNNSEDLVSILSTLIWNASAQHAALNFGQ
YPYGGYVPNRPPLMRRLIPEEGDPEYASFIADPQKYFLNALPSLLQATKFMAVVDTLSTH
SPDEEYLGERQQPSIWSGDAEIVEAFYDFSAKVQQIEKVIDGRNLDRTLRNRCGAGVLPY
ELLAPSSEPGVTCRGVPNSVST*
>SoyZH13_16G075600.m1
MNINGMPKKASSSVPKWQYSSSVTTKMLNNLNPICQATQQLTLKGKFVITHNHSKSIPGK
LISVQIYSETEVDPETGKGKLSEKACFKQCESMKHSHDAQTMIYKIKIHIDSHFGTPRAF
LIQNKHKKKFFLQSASIETNDHIIHFDCNSWIYPIKKTKSDRLFFSNRCCLPSHTPRALV
ELRKEELDRLRGNGMGERKEWDRIYDYDCYNDLGDPDKGPEHLRPVLGGSRLFPYPRRGR
TGRKHSTAGPSCESRPQPMNFDIYVPSDERFGPNKLKELKSNCVHAMVHFLSPKAEFLPR
RISADFHSFEELLDMFSSNRNQTIEGWMRDNLKKLIPVEHLKEINHAMKENHGQLPIPQI
ISENEWAWKDDMEFGRQMIAGTHPTRIQCLTTFPPQNKFGIQSSIKQSIIEQRLEGWTLS
QAMEHGRIFMLDHHDYLIPYLNRINANGVCAYASRTLLFLRSDGMLKPLTIELSLPGQYP
HLEIHRVFLPAKQGTQAALWQLAKAHVLANDAVYHQLISHWLYTHAVIEPFIIATKRRLS
VMHPIHRLLNPHFKDTMHINALARLILINSGGIFERILFPGEICMQISCDLYKEWRFKEQ
GLPADLLKRSMAVKDPDINNPTGIQLLLLDYPYATDGLEIWVVIKEWVKDFCSFFYKDNE
AIEGDVELQAWWSEIRTNGHGDKHNDTWWYQLTTLSNLVEALTTLIWIASAKHASLNYGQ
HAYNGYPPNRPTLCRKFVPLEGRVEFGEFLKDPDKFFLGMLPDRFEMSLAVALVDVLSRH
TSDEVYLGCQQSPGWIDNEVIQNRFAEFKQELKEIQSRIMQRNRDLKLKNRRGPANIEYT
LLYPDTSSSASTSGITGRGIPNSISI*
>SoyZH13_19G247200.m1
MAIAKQLMGFSSFVSASSKVFLHNKHGIFWVNPILLPLENTRLRMGAKFPVAAISEDLIK
TTLTVHAKKPLQFKVRAVVTVRNKIKEDFKETMLKHLDAINDSIGTRNVVLELISTEIDP
KTKSPKKSSKAALMDWSKKSNVKAERVNYTTEFIVDSNFGVPGAITVTNKHQREFFLESI
TIEGFVSGAVHFPCKSWVQGERIFFSNKTYLPGDTPAGLRVLREKELINLRGDGKGVRTL
SDRIYDFDTYNDLGNPDEGVELTRPTLGGSQNHPYPRRCRTGRAPTDTDMHAESRVEMPL
PMYVPRDEQFDESKLNTFVIKRLKAVVHNLIPGLKASLSANNHDFNRFSDIDDLYSDGLP
LQDEILKKIPLLQVLTKIQECSQGLLKYDTPKIISKDKFAWLRDDEFARQAIAGVNPVNI
EGLKVFPPVSKLDPEIYGHQDSALKEEHILGQLNGMTVQQAIVENKLFMVNYHDVYVPFL
DGINALDGRKSYATRTIFFLTPLGTLKPIAIELSLGPSSGWKRVVTPPVDATTNWKWQLA
KAHVCANDAGVHQLVNHWLRTHACMEPFILSAHRQLSAMHPVFKLLDPHMRYTLDINALA
RQKLINADGIIESCFTPGRYCMEISCGAYKNGWSFDMEGLPADLMRRGMAVPDPTQPNGV
KLLIEDYPYATDGLLIWSAIENWVRTYVNHYYRHASLICNDKELQAWYSESINVGHADLR
HQRCWPTLNNSEDLVSILTTLIWTVSAQHAAINFGQYPYGGYVPNRPPLMRRLIPFPEDE
AEYANFLADPQKYFLNALPSVLQATKYMSIVDILSTHSSDEEYLGERRHSSIWSGDADIT
EAFCSFSAEIRRIEKEIERRNLDPSLRNRCGAGVLPYELLAPTSRPGVTCRGIPNSVST*
>SoyZH13_20G048300.m1
MWCVPQCMKAGMATSSGNTNTKSQNVNVKAVVTIEQSDGGLVPNLINSAVDGIKELAGKT
LVLELVSDELDPKTNIEKKTPKSSVQNIGKKEDEIRYEAQFELSTDFGSVGAVTIENEQQ
EEVFLKSIVLHGFPDIGHVHFTCNSWIQPKHDGAMKRVFFTDKSYLPSQTPRGLQRLREE
ELVLLRGNGEGECQSSDRIYDYDVYNDIGDPDTNIDLKRPVLGGTKQNPYPRRCRTGRKH
SDADPLSEKKSSGFYVPRDEAFASIKQTQFTSSAVSLGLNAIFESVDTILTDPNLGFFSF
EDIDTLFKEGLHLPPLKANGLSLLQRVIPKLIKAANDTQNILRFDAPETFKRDKFFWFSD
VEFARETLAGVNPYSIQLVKEWPLTSKLDPQIYGPQESTITREVIEPQIITYGTIEEALK
EKKLFMLDYHDLFLPYVSKVRKIKGTTLYGSRTLFFLTDQGILKPLAIELTRPPMDGNPQ
WKQVFQPSCDSTNLWLWRLAKAHVLAHDSGYHELISHWLRTHCVVEPFVIATHRQLSSMH
PIYRLLHPHLRYTMQINSLAREALISANGVIEISFLTNKYSMELSSVAYDQLWQFDSQAL
PNDLISRGMAVADPNAPHGLKLTIEDYPFANDGLLIWDAIKQWVTDYVNHYYPTPSIIES
DQELQAWWKEIKTVGHGDKSEEPWWPNLNTSKDLIDIITTIAWVASGHHAAVNFSQYAYG
GYFPNRPTIARNKMPTEDPSEEEWGNFLNKPEQTLLECFPSQIQATLVMVVLNLLSDHSL
DEQYIGKYMEPSWAENPTIKVAFERFNRRLKEIEGIIDSRNGNSNLKNRHGAGIMPYELL
KPFSGPGVTGKGVPYSISI*
>SoyZH13_20G048700.m1
MWCVPQCLKPGMATSSGKTNTKSQNVNVNVKAIVTIEQSNGGLLLNLINSAVDGIKELAG
KTLVLELVSDELDPKTNLERKTIKGNARKTEEKENEVLYEATFELAAEFGKVGAVLVENE
QHNEIFLKSVVFDGFPDGPVHLTCDSWVQPMHDNPVKRVFFTDKSYLCSQTPSGLRRLRE
EELKLLRGNGEGERKSSDRIYDYGVYNDLGDPGSNIDLKRPILGGSKQYPYPRRCRTGRE
HSDSDPSYEKRSSSFYVPRDETFSEVKQSQFTKTTISSGVSAVLESLDAILTDQNLGFRS
FEDIDTIYKEGFKLSPLKENGLNFLQRVIPRLIKAANDSQNLLRFDTPETVKRDRFFWFS
DEEFARETLAGVNPYSIQLVKEWPLRSKLESQIYGPPESAITREVIQPHIIGYGTIEEAI
KEKKLYMLDYHDLLLPYVSKVREIKDTTLYGSRTLFFLTEQGTLKPLAIELTRPPMDGKP
QWKQVFTPASHSTNLWLWRLAKAHVLAHDAGVHELINHWLGTHAVMEPFVVATNRQLSSM
HPIYKLLHPHLRYTLAINSLAREILINANGIIEKSFSPNKYSMELSSVAYDQLWQFDLQA
LPNDLIYRGMAVVDPNAPHGLKLTIEDYPFANDGLLIWDSIKQWVTDYVNHYYPTPSIIE
SDQELQAWWTEIRTVGHGDKSEEPWWPNLKTPKDLIDTITTITWTASAHHAAVNFTQYTY
GGYFPNRPNIVRTKIPTEDPSKEEWETFLNNPEQTLLECFPSQIQATTMMVVFNILSYHS
PDEEYIGQYLKPSWTEDPTVKAAYEKFNGRLKEIEGIIDSRNADCNMKNRHGVGVVPYEQ
MKPFSGPGITGKGIPYSVSI*
>SoyZH13_20G131200.m1
MEVNNQIVERSKRVKGRVVLMKKGVLDFHDIKANVLDRVHELLGKGVSLQLISATTPDPA
KGLLRGKVANLERWVSTITSLTSTTDTEFSVTFEWDESMGVPGAFIIRNNHHSQFYLKTL
TIEDIPGHDGPVNFVCNSWVYPAHRYAHDRVFFANKAYLPCHTPEPLRKFREQELKTLCG
KGFGKLNEWDRVYDYAYYNDLGLPDDGPDYARPVLGGSQFPYPRRGRTSRPHCKTDPKTE
SRLHLLNLNVYVPRDEQFGHVKFSDFLAYSLKSVAQVLLPEIKSLCDKTINEFDTFQDVL
DIYEGSIKLPSGPLTSKLRKLVPYELLRELIRNDGERFLKFPVPDVIKVSKTAWRTDEEF
AREMLAGVNPVIIRRLQEFPPASKLDPSVYGDQTSSIRATHIENSLDGLTIDEAIQNMRL
FILDHHDSLMPYISRINSTNTKTYASRTLLFLQDDGTLKPLAIELSLPHPQGEQHGAVSK
VFTPAQEGVSASVWQLAKAYAAVNDSGYHQLVSHWLYTHAVIEPFIIATNRQLSILHPIH
KLLKPHFRDTMHINALARHTLINAGGVLEITVFPGKFALEMSSVIYKSWVFTEQALPADL
LKRGMAIPDSSSRHGLRLVIEDYPFAVDGIEIWDAIETWVTEYCNFYYTSNDMVEEDSEL
QSWWKEVRNEGHGDLKDRNWWPDMKTKEELIHSCTIIIWLASAFHAAVNFGQYPFAGYLP
NRPTVSRRFMPEQGTPEYEELKSDPELAFLKTITAQFQTLVGVSLIEVLSRHSTEEVYLG
QCENPEWTLDAEPLAAFERFRQKLLEIENNIMERNKDKRFKNRNGPVKMPYTLLYPNTSD
YSREGGLTGKGIPNSISI*
