# Supplementary material for: Genome-wide identification and analysis of LOX genes in soybean cultivar “Zhonghuang 13”
Source: Front Genet. 2022 Oct 7;13:1020554. doi: 10.3389/fgene.2022.1020554 (PMC9585170; doi:10.3389/fgene.2022.1020554)
Supplement: Supplementary file 11 [file Table1.XLSX]

## Sheet: Sheet1
Gene Name	Forward primer	Reverse primer	Product
			Length (bp)	Tm (℃)
GmLOX1	ATTGGTTAAATACTCATGCGGC	CCGAAGACATCTCCACAGAATA	210	85
GmLOX2	GCTTTGGTTGATTTTCTCACAGC	GCTGAAGGGAGACACTACGG	163	85.5
GmLOX3	GGACTCTATTCAGGCGGAATTA	CAAGTTTGGATTTACACCAGCA	204	84.5
GmLOX4	TTATGCTTCTGATGGGCTAGAG	GTTCAGGGTCTTTTTGGAGTTC	107	83
GmLOX5	AAAGGGGACTATGGTGGTTATG	AGCCTTTCCAACTTTTCCTTTC	196	86.5
GmLOX8	AGAGGCACTTAGTACTCAGAGA	TTTGCAGTAGGTAGGCTGTTTA	93	80
GmLOX9	GAGTTTGATAGGTTTGACGACG	GAAACTTGAGGACTTGTTCACC	139	85.5
GmLOX16	CCCCTTCATCACTTCTCAACCA	TTGCAGCTCTCTTCACCCTC	81	83
GmLOX25	CTCGGTGTTGCTAATATTGCTC	AAACTCCTCATCCCTAAACCAG	262	88
GmLOX27	GAAAAGGACCTTGCATTTTCCT	CCTGTCACCAGAAATGGATTTG	141	85.5
GmLOX30	ATCCTACCATTCTGATCGCATT	CAGTTCCATCCCCTCTTACATT	119	83
GmLOX34	TAATTCAGCGGTAGATGGGATC	TCCAAAATCCGTGGATAACTCA	187	83.5
GmACT	GTGAGCCACACAGTTCCCAT	TAAATCACGGCCAGCAAGGT	81	83.5
GmCYP2	CAAAAACCCTGTCACGCAGT	CACTTTCTCTCAAGGGCACCA	255	84
GmELF1B	TTCTCAGATCTACACACCGAAG	TTGTCAACTGATCCCCAGAAAT	88	82
