# Supplementary material for: Genome-wide identification and analysis of LOX genes in soybean cultivar “Zhonghuang 13”
Source: Front Genet. 2022 Oct 7;13:1020554. doi: 10.3389/fgene.2022.1020554 (PMC9585170; doi:10.3389/fgene.2022.1020554)
Supplement: Supplementary file 12 [file Table5.XLSX]

## Sheet: Sheet1
Orthologous Gene Pairs	Coding Sequence Ka/Ks	Promoter Sequence Kn/Ks	Intro Sequence Kn/Ks
GmLOX11&XM_028369072	0.301917	0.0065	0.00366
GmLOX12&XM_028370777	0.001	0	0.00172
GmLOX13&XM_028371146	0.001	0.00406	0.004
GmLOX14&XM_028382970	0.44003	0	0
GmLOX6&XM_028384826_1	50	0	0.00061
GmLOX8&XM_028384826_2	0.262619	0	0.00651
GmLOX9&XM_028383328	42.0543	0.01574	0.00541
GmLOX15&XM_028383330	0.215433	0.01141	0.01407
GmLOX16&XM_028383405	0.001	0	0
GmLOX17&XM_028387622	0.44156	0.00082	0
GmLOX18&XM_028388560	0.44154	0	0
GmLOX19&XM_028388559	0.001	0	0
GmLOX20&XM_028390841_1	0.383033	0	0.00162
GmLOX21&XM_028390841_2	46.6063	0.00081	0.00559
GmLOX10&XM_028388558	0.445228	0.00656	0.00486
GmLOX22&XM_028388557	0.001	0	0
GmLOX23&XM_028327490	0.44157	0.00407	0.00097
GmLOX24&XM_028330203	50	0.00243	0.00135
GmLOX25&XM_028332368	0.44153	0	0
GmLOX26&XM_028335857	0.44159	0	0
GmLOX27&XM_028337225	0.694258	0.02779	0.01679
GmLOX28&XM_028341885	0.44161	0	0
GmLOX29&XM_028341211	49.5403	0	0.00111
GmLOX2&XM_028332742	40.3574	0.00534	0.01836
GmLOX1&XM_028332743	0.001	0.00243	0.01002
GmLOX4&XM_028334589	0.251401	0.00732	0.00565
GmLOX7&XM_028334309	0.25597	0.01059	0.00939
GmLOX3&XM_028346307	37.7969	0.00487	0.00106
GmLOX30&XM_028349278	0.001	0.00983	0.00616
GmLOX5&XM_028348794	0.001	0.00837	0.00148
GmLOX31&XM_028349661	0.124046	0.00327	0.00598
GmLOX32&XM_028351078	0.001	0.00081	0.00045
GmLOX33&XM_028361103	0.44156	0	0
GmLOX34&XM_028365170	0.517327	0.0058	0.00303
GmLOX35&XM_028365440	50	0.00405	0.00222
GmLOX36&XM_028366177	0.124769	0.00488	0.02932
